# Supplementary material for: Determinants of pancreatic tropism in metastatic renal cell carcinoma
Source: JCI Insight. 2026 Mar 9;11(5):e195195. doi: 10.1172/jci.insight.195195 (PMC13041672; doi:10.1172/jci.insight.195195)
Supplement: Supporting data values [file jciinsight-11-195195-s254.xlsx]

## Sheet: Figure 1
Patient ID	PM Status	Age at initial dx	Age at met dx	Age difference between Mets and Initial Diagnosis	Sex (Male=1)	Race	Stage	Grade_Reported	IMDC	MSKCC Risk Category at time of Metastatic Disease; 1=Low 2=Intermediate 3=Poor	ECOG at diagnosis 1=ECOG0 2=ECOG1 3=ECOG2 4=ECOG3 5=ECOG4	ccRCC histology?	Survival Status (death=1)	Survival from mets dx	BAP1	PBRM1	H3K36me3	1st line group	days on tx	months on tx	Therapy Status (Moved onto new tx=1)
1	No PM	58	58	0	2	White	4	3	3	NA	NA	1	1	9.49487	NA	NA	NA	mTOR-I	119	3.90965	1
2	No PM	64	67	3	2	White	3	2	2	NA	NA	1	1	21.9138	BAP1+	PBRM1+	NA	Angiogenesis inhibitor	275	9.03491	1
3	No PM	69	69	0	1	White	4	3	2	NA	NA	1	1	23.7536	BAP1+	PBRM1+	H3K36me3-	Angiogenesis inhibitor	214	7.0308	1
4	No PM	67	68	1	1	White	3	3	1	NA	NA	1	1	30.193	BAP1+	PBRM1+	H3K36me3+	Angiogenesis inhibitor	102	3.35113	1
5	No PM	63	63	0	2	Black	4	NA	3	NA	NA	1	1	7.49076	BAP1+	PBRM1+	H3K36me3-	Angiogenesis inhibitor	77	2.52977	1
6	No PM	55	55	0	1	Black	4	0	NA	NA	NA	1	1	15.9343	NA	NA	NA	Angiogenesis inhibitor	111	3.64682	1
7	No PM	71	71	0	2	Black	3	4	1	NA	NA	1	1	89.2977	NA	NA	NA	Angiogenesis inhibitor	372	12.2218	1
8	No PM	60	65	5	1	White	1	3	1	NA	NA	1	1	46.653	BAP1+	PBRM1+	H3K36me3+	Angiogenesis inhibitor	569	18.694	1
9	No PM	67	67	0	1	White	4	0	2	NA	NA	1	1	36.8296	NA	NA	NA	Angiogenesis inhibitor	316	10.3819	0
10	No PM	54	54	0	1	White	4	4	2	NA	NA	1	1	24.8378	BAP1-	PBRM1+	NA	Angiogenesis inhibitor	256	8.41068	1
11	No PM	54	54	0	1	Unknown	4	2	NA	NA	NA	1	1	85.6509	BAP1+	PBRM1-	H3K36me3+	Angiogenesis inhibitor	974	32	1
12	No PM	60	70	10	1	White	2	0	2	NA	NA	1	1	9.36345	NA	NA	NA	Angiogenesis inhibitor	136	4.46817	1
13	No PM	57	57	0	1	White	4	2	2	NA	NA	1	1	50.0041	BAP1+	PBRM1-	H3K36me3-	mTOR-I	77	2.52977	1
14	No PM	65	65	0	1	Unknown	4	3	NA	NA	NA	1	1	23.7536	NA	NA	NA	mTOR-I	31	1.01848	1
15	No PM	78	78	0	1	White	4	4	3	NA	NA	1	1	3.35113	BAP1+	PBRM1-	H3K36me3+	Angiogenesis inhibitor	4	0.131417	0
16	No PM	52	52	0	1	White	4	4	2	NA	NA	1	1	5.78234	BAP1+	PBRM1-	H3K36me3+	Angiogenesis inhibitor	33	1.08419	0
17	No PM	65	65	0	1	White	1	4	1	NA	NA	1	1	28.7146	BAP1+	PBRM1-	H3K36me3+	Angiogenesis inhibitor	164	5.38809	1
18	No PM	80	81	1	1	Black	4	3	3	NA	NA	1	1	23.0965	BAP1+	PBRM1+	NA	mTOR-I	83	2.7269	1
19	No PM	44	44	0	1	White	4	3	3	NA	NA	1	1	2.26694	NA	NA	NA	mTOR-I	46	1.51129	1
20	No PM	66	66	0	2	White	4	2	3	NA	NA	1	1	10.2505	BAP1+	PBRM1-	NA	Angiogenesis inhibitor	31	1.01848	0
21	No PM	63	65	2	1	White	2	3	1	NA	NA	1	1	41.3634	BAP1-	PBRM1+	H3K36me3-	Angiogenesis inhibitor	373	12.2546	1
22	No PM	70	71	1	1	White	3	3	3	NA	NA	1	1	35.154	BAP1+	PBRM1-	H3K36me3+	mTOR-I	813	26.7105	0
23	No PM	67	67	0	2	White	4	4	NA	NA	NA	1	1	14.2587	BAP1-	PBRM1-	H3K36me3+	mTOR-I	59	1.9384	0
24	No PM	72	72	0	1	White	4	2	2	NA	NA	1	1	17.6427	BAP1+	PBRM1+	H3K36me3+	Angiogenesis inhibitor	245	8.04928	1
25	No PM	83	85	2	2	White	2	3	1	NA	NA	1	1	53.7495	BAP1+	PBRM1+	H3K36me3+	Angiogenesis inhibitor	352	11.5647	1
26	No PM	78	78	0	2	White	4	3	2	NA	NA	1	1	36.731	BAP1+	PBRM1+	NA	Angiogenesis inhibitor	286	9.3963	1
27	No PM	55	55	0	2	White	4	2	2	NA	NA	1	1	26.3819	BAP1+	PBRM1+	H3K36me3+	Angiogenesis inhibitor	581	19.0883	1
28	No PM	40	40	0	1	White	3	3	2	NA	NA	1	0	108.912	BAP1+	PBRM1-	H3K36me3+	Angiogenesis inhibitor	359	11.7947	1
29	No PM	69	70	1	2	White	4	3	NA	NA	NA	1	1	12.0246	BAP1-	PBRM1-	H3K36me3-	Angiogenesis inhibitor	141	4.63244	0
30	No PM	67	68	1	2	White	3	2	2	NA	NA	1	1	76.0903	BAP1+	PBRM1-	H3K36me3-	Angiogenesis inhibitor	1718	56.4435	1
31	No PM	67	67	0	1	White	NA	0	NA	NA	NA	1	1	97.2156	NA	NA	NA	Angiogenesis inhibitor	561	18.4312	1
32	No PM	67	67	0	2	White	4	0	2	NA	NA	1	1	12.386	NA	NA	NA	mTOR-I	251	8.24641	1
33	No PM	48	50	2	1	White	2	4	3	NA	NA	1	1	6.6694	NA	NA	NA	mTOR-I	58	1.90554	0
34	No PM	72	76	4	1	White	3	2	2	NA	NA	1	1	32.7228	NA	NA	NA	Angiogenesis inhibitor	329	10.809	1
35	No PM	52	52	0	1	White	4	4	3	NA	NA	1	1	13.6345	BAP1+	PBRM1+	NA	mTOR-I	167	5.48665	1
36	No PM	69	70	1	1	White	3	4	2	NA	NA	1	1	16.1971	BAP1+	PBRM1-	H3K36me3-	Angiogenesis inhibitor	247	8.11499	1
37	No PM	83	83	0	1	White	3	3	2	NA	NA	1	1	31.1129	BAP1+	PBRM1-	H3K36me3+	mTOR-I	197	6.47228	1
38	No PM	66	66	0	1	White	4	0	2	NA	NA	1	1	12.5175	BAP1+	PBRM1+	H3K36me3+	Angiogenesis inhibitor	217	7.12936	1
39	No PM	64	65	1	1	White	3	4	2	NA	NA	1	1	9.42916	BAP1+	PBRM1+	NA	Angiogenesis inhibitor	194	6.37372	1
40	No PM	53	53	0	1	White	4	2	2	NA	NA	1	1	12.7474	BAP1+	PBRM1+	NA	mTOR-I	46	1.51129	1
41	No PM	54	54	0	1	White	4	3	NA	NA	NA	1	1	10.4805	BAP1+	PBRM1+	H3K36me3+	mTOR-I	161	5.28953	1
42	No PM	54	54	0	2	White	4	3	3	NA	NA	1	1	52.9281	BAP1+	PBRM1-	H3K36me3+	mTOR-I	321	10.5462	1
43	No PM	71	73	2	2	White	3	1	1	NA	NA	1	0	21.5195	BAP1+	PBRM1-	H3K36me3+	Angiogenesis inhibitor	175	5.74949	1
44	No PM	52	52	0	1	White	4	4	NA	NA	NA	1	1	64.8871	NA	NA	NA	Angiogenesis inhibitor	511	16.7885	0
45	No PM	70	70	0	1	White	4	3	3	NA	NA	1	1	14.6858	BAP1+	PBRM1-	H3K36me3+	mTOR-I	311	10.2177	1
46	No PM	61	61	0	1	White	4	3	3	NA	NA	1	0	72.4107	BAP1+	PBRM1-	H3K36me3+	mTOR-I	1649	54.1766	1
47	No PM	53	61	8	2	White	1	2	1	NA	NA	1	0	71.7207	NA	NA	NA	Angiogenesis inhibitor	2140	70.308	0
48	No PM	66	66	0	2	White	4	3	NA	NA	NA	1	0	6.2423	NA	NA	NA	Angiogenesis inhibitor	110	3.61396	0
49	No PM	35	35	0	1	White	3	3	NA	NA	NA	1	1	9.29774	NA	NA	NA	Angiogenesis inhibitor	196	6.43943	0
50	No PM	45	46	1	1	White	3	2	NA	NA	NA	1	1	2.52977	NA	NA	NA	Angiogenesis inhibitor	18	0.591376	0
51	No PM	50	50	0	1	White	4	3	NA	NA	NA	1	1	4.00821	NA	NA	NA	Angiogenesis inhibitor	84	2.75975	0
52	No PM	71	71	0	1	White	4	4	3	NA	NA	1	1	64.2957	BAP1+	PBRM1-	H3K36me3+	Angiogenesis inhibitor	465	15.2772	1
53	No PM	60	60	0	1	White	4	1	NA	NA	NA	1	1	6.99795	NA	NA	NA	Angiogenesis inhibitor	121	3.97536	0
54	No PM	61	67	6	2	Unknown	NA	0	NA	NA	NA	1	0	27.4004	NA	NA	NA	Angiogenesis inhibitor	737	24.2136	1
55	No PM	56	56	0	1	White	4	2	2	NA	NA	1	1	56.4435	BAP1+	PBRM1-	H3K36me3+	mTOR-I	378	12.4189	1
56	No PM	61	61	0	1	White	4	3	NA	NA	NA	1	1	22.6366	NA	NA	NA	mTOR-I	164	5.38809	1
57	No PM	60	64	4	1	White	3	3	NA	NA	NA	1	0	82.0041	BAP1+	PBRM1-	H3K36me3-	Angiogenesis inhibitor	1225	40.2464	1
58	No PM	47	47	0	1	White	4	3	NA	NA	NA	1	1	26.809	NA	NA	NA	Angiogenesis inhibitor	439	14.423	1
59	No PM	46	49	3	1	White	3	4	2	NA	NA	1	1	58.4148	BAP1-	PBRM1+	H3K36me3-	mTOR-I	215	7.06366	1
60	No PM	52	52	0	1	Black	4	3	3	NA	NA	1	1	25.4292	BAP1-	PBRM1+	NA	Angiogenesis inhibitor	188	6.17659	1
61	No PM	57	66	9	2	White	NA	0	1	NA	NA	1	1	16.46	NA	NA	NA	Angiogenesis inhibitor	441	14.4887	1
62	No PM	67	67	0	1	White	4	4	2	NA	NA	1	1	14.4887	BAP1+	PBRM1+	NA	Angiogenesis inhibitor	161	5.28953	1
63	No PM	61	62	1	1	White	NA	0	NA	NA	NA	1	1	96.9856	NA	NA	NA	Angiogenesis inhibitor	2279	74.8747	1
64	No PM	55	55	0	1	White	4	0	NA	NA	NA	1	1	13.3717	NA	NA	NA	Angiogenesis inhibitor	259	8.50924	1
65	No PM	58	58	0	1	White	4	4	NA	NA	NA	1	1	66.3326	NA	NA	NA	Angiogenesis inhibitor	1265	41.5606	0
66	No PM	81	81	0	2	White	1	3	2	NA	NA	1	1	23.0965	BAP1-	PBRM1+	H3K36me3-	Angiogenesis inhibitor	14	0.459959	0
67	No PM	55	55	0	1	White	4	3	2	NA	NA	1	1	3.44969	BAP1+	PBRM1-	H3K36me3+	Angiogenesis inhibitor	84	2.75975	0
68	No PM	63	63	0	1	Asian	4	3	NA	NA	NA	1	1	9.65914	BAP1+	PBRM1-	H3K36me3-	mTOR-I	221	7.26078	0
69	No PM	60	60	0	1	White	4	0	3	NA	NA	1	1	13.9302	BAP1-	PBRM1+	H3K36me3+	Angiogenesis inhibitor	176	5.78234	1
70	No PM	49	49	0	1	Black	4	3	2	NA	NA	1	1	16.2628	NA	NA	NA	Angiogenesis inhibitor	231	7.58932	1
71	No PM	59	59	0	2	White	4	0	NA	NA	NA	1	1	2.92402	NA	NA	NA	mTOR-I	35	1.1499	0
72	No PM	50	50	0	2	Black	4	4	3	NA	NA	1	1	8.27926	BAP1-	PBRM1-	H3K36me3+	Angiogenesis inhibitor	97	3.18686	1
73	No PM	35	40	5	1	Other	2	2	NA	NA	NA	1	1	71.1294	BAP1+	PBRM1+	NA	Angiogenesis inhibitor	1503	49.3799	1
74	No PM	60	60	0	1	Black	4	2	2	NA	NA	1	1	66.1684	NA	NA	NA	Angiogenesis inhibitor	630	20.6982	1
75	No PM	81	81	0	2	Unknown	4	0	NA	NA	NA	1	1	20.8624	BAP1+	PBRM1-	H3K36me3-	Angiogenesis inhibitor	78	2.56263	0
76	No PM	61	66	5	1	White	3	2	1	NA	NA	1	1	56.6407	BAP1+	PBRM1-	H3K36me3+	mTOR-I	1303	42.809	1
77	No PM	47	47	0	1	White	4	4	3	NA	NA	1	1	12.0903	BAP1+	PBRM1+	H3K36me3-	Angiogenesis inhibitor	77	2.52977	1
78	No PM	68	68	0	2	White	4	4	2	NA	NA	1	1	32.3285	BAP1+	PBRM1+	H3K36me3+	Angiogenesis inhibitor	565	18.5626	1
79	No PM	51	51	0	1	Black	4	2	1	NA	NA	1	1	39.8522	BAP1+	PBRM1-	H3K36me3+	Angiogenesis inhibitor	91	2.98973	1
80	No PM	54	54	0	1	White	4	3	2	NA	NA	1	1	27.8275	BAP1+	PBRM1-	H3K36me3+	Angiogenesis inhibitor	179	5.8809	1
81	No PM	50	50	0	1	Black	4	3	3	NA	NA	1	1	30.0616	BAP1+	PBRM1+	H3K36me3+	mTOR-I	91	2.98973	1
82	No PM	56	56	0	1	White	4	3	2	NA	NA	1	1	11.8275	NA	NA	NA	Angiogenesis inhibitor	38	1.24846	1
83	No PM	64	64	0	1	White	4	0	3	NA	NA	1	1	2.20123	NA	NA	NA	Angiogenesis inhibitor	31	1.01848	0
84	No PM	64	64	0	2	White	4	4	3	NA	NA	1	1	3.58111	BAP1+	PBRM1-	H3K36me3-	mTOR-I	18	0.591376	0
85	No PM	56	58	2	1	White	2	2	2	NA	NA	1	0	93.2731	NA	NA	NA	Angiogenesis inhibitor	298	9.79055	1
86	No PM	64	64	0	1	White	4	2	2	NA	NA	1	0	76.3203	BAP1+	PBRM1-	H3K36me3+	mTOR-I	42	1.37988	1
87	No PM	57	57	0	2	White	4	0	3	NA	NA	1	1	4.46817	NA	NA	NA	mTOR-I	59	1.9384	0
88	No PM	67	67	0	1	White	3	3	2	NA	NA	1	1	11.499	BAP1+	PBRM1+	NA	Angiogenesis inhibitor	150	4.92813	1
89	No PM	70	70	0	2	White	4	3	3	NA	NA	1	1	0.689938	NA	NA	NA	Angiogenesis inhibitor	5	0.164271	0
90	No PM	77	77	0	1	White	4	3	3	NA	NA	1	1	21.7166	BAP1+	PBRM1-	H3K36me3-	Angiogenesis inhibitor	298	9.79055	0
91	No PM	70	70	0	1	White	4	3	2	NA	NA	1	1	8.24641	BAP1-	PBRM1+	H3K36me3-	mTOR-I	154	5.05955	1
92	No PM	47	67	20	1	White	4	0	2	NA	NA	1	1	41.8234	NA	NA	NA	Angiogenesis inhibitor	948	31.1458	0
93	No PM	50	50	0	1	White	4	4	NA	NA	NA	1	1	11.1047	BAP1-	PBRM1-	H3K36me3+	mTOR-I	27	0.887064	0
94	No PM	56	56	0	2	White	4	4	3	NA	NA	1	1	3.61396	BAP1+	PBRM1+	H3K36me3-	Angiogenesis inhibitor	33	1.08419	0
95	No PM	67	67	0	1	White	3	4	2	NA	NA	1	1	39.655	NA	NA	NA	Angiogenesis inhibitor	107	3.5154	1
96	No PM	57	57	0	1	White	4	0	2	NA	NA	1	1	50.694	BAP1+	PBRM1-	H3K36me3+	mTOR-I	88	2.89117	1
97	No PM	52	52	0	1	White	4	2	2	NA	NA	1	1	11.729	NA	NA	NA	Angiogenesis inhibitor	188	6.17659	1
98	No PM	57	57	0	2	White	2	2	2	NA	NA	1	0	66.924	NA	NA	NA	Angiogenesis inhibitor	1066	35.0226	0
99	No PM	56	56	0	2	Black	4	0	3	NA	NA	1	1	11.0719	NA	NA	NA	Angiogenesis inhibitor	221	7.26078	0
100	No PM	47	47	0	1	Unknown	4	4	2	NA	NA	1	1	6.93224	NA	NA	NA	mTOR-I	79	2.59548	1
101	No PM	56	56	0	1	Black	4	3	3	NA	NA	1	1	22.0123	BAP1+	PBRM1+	NA	Angiogenesis inhibitor	151	4.96099	1
102	No PM	60	60	0	1	White	4	2	2	NA	NA	1	1	44.3532	NA	NA	NA	Angiogenesis inhibitor	284	9.3306	1
103	No PM	52	52	0	1	White	4	4	2	NA	NA	1	0	89.232	BAP1+	PBRM1-	H3K36me3-	Angiogenesis inhibitor	399	13.1088	1
104	No PM	62	62	0	1	Black	4	3	3	NA	NA	1	1	3.77823	NA	NA	NA	Angiogenesis inhibitor	66	2.16838	0
105	No PM	61	61	0	1	White	4	3	3	NA	NA	1	1	14.0616	NA	NA	NA	mTOR-I	392	12.8789	0
106	No PM	57	58	1	2	Unknown	1	3	2	NA	NA	1	1	16.0657	NA	NA	NA	Angiogenesis inhibitor	481	15.8029	0
107	No PM	45	45	0	2	White	4	0	2	NA	NA	1	1	5.51951	NA	NA	NA	Angiogenesis inhibitor	66	2.16838	0
108	No PM	75	75	0	1	White	4	0	3	NA	NA	1	1	8.47639	NA	NA	NA	Angiogenesis inhibitor	182	5.97947	0
109	No PM	51	51	0	1	Unknown	4	1	NA	NA	NA	1	1	4.56674	NA	NA	NA	Angiogenesis inhibitor	12	0.394251	0
110	No PM	71	72	1	2	White	2	3	2	NA	NA	1	0	69.7823	BAP1-	PBRM1-	H3K36me3-	Angiogenesis inhibitor	861	28.2875	1
111	No PM	60	60	0	1	White	4	2	2	NA	NA	1	0	82.924	BAP1+	PBRM1-	H3K36me3+	Angiogenesis inhibitor	349	11.4661	1
112	No PM	45	54	9	1	Asian	NA	NA	2	NA	NA	1	0	81.0842	BAP1+	PBRM1-	H3K36me3-	Angiogenesis inhibitor	140	4.59959	1
113	No PM	61	62	1	1	White	4	3	1	NA	NA	1	0	52.0411	BAP1+	PBRM1+	H3K36me3+	Angiogenesis inhibitor	749	24.6078	1
114	No PM	62	62	0	1	White	4	0	2	NA	NA	1	0	7.12936	NA	NA	NA	Angiogenesis inhibitor	173	5.68378	0
115	No PM	74	75	1	1	White	4	3	1	NA	NA	1	1	39.3922	BAP1+	PBRM1-	H3K36me3-	Angiogenesis inhibitor	544	17.8727	1
116	No PM	54	54	0	1	White	4	0	2	NA	NA	1	1	14.7187	BAP1+	PBRM1-	NA	Angiogenesis inhibitor	144	4.73101	1
117	No PM	45	47	2	1	White	4	3	2	NA	NA	1	1	17.6427	BAP1+	PBRM1+	H3K36me3+	Angiogenesis inhibitor	154	5.05955	1
118	No PM	69	69	0	1	White	4	0	2	NA	NA	1	0	49.4456	BAP1-	PBRM1+	H3K36me3+	Angiogenesis inhibitor	1481	48.6571	0
119	No PM	55	61	6	2	White	2	3	NA	NA	NA	1	0	83.7454	NA	NA	NA	Angiogenesis inhibitor	1186	38.9651	1
120	No PM	61	61	0	1	White	3	3	2	NA	NA	1	1	11.3018	BAP1+	PBRM1-	H3K36me3-	mTOR-I	56	1.83984	1
121	No PM	65	71	6	1	White	3	3	2	NA	NA	1	0	41.7248	BAP1+	PBRM1+	H3K36me3-	Angiogenesis inhibitor	372	12.2218	1
122	No PM	47	47	0	1	White	4	0	3	NA	NA	1	1	13.2074	NA	NA	NA	mTOR-I	40	1.31417	1
123	No PM	57	57	0	1	White	4	4	3	NA	NA	1	0	35.2197	BAP1+	PBRM1+	H3K36me3+	Angiogenesis inhibitor	293	9.62628	1
124	No PM	49	50	1	2	White	3	3	2	NA	NA	1	1	51.0226	NA	NA	NA	Angiogenesis inhibitor	838	27.5318	1
125	No PM	45	45	0	2	White	2	4	2	NA	NA	1	1	60.0575	NA	NA	NA	Angiogenesis inhibitor	627	20.5996	1
126	No PM	57	57	0	1	White	4	4	2	NA	NA	1	0	47.5072	BAP1-	PBRM1+	H3K36me3-	Angiogenesis inhibitor	317	10.4148	1
127	No PM	61	69	8	1	White	1	0	2	NA	NA	1	1	15.0472	BAP1+	PBRM1-	H3K36me3+	Angiogenesis inhibitor	411	13.5031	0
128	No PM	57	57	0	1	White	3	3	2	NA	NA	1	1	19.8111	BAP1+	PBRM1+	H3K36me3+	Angiogenesis inhibitor	192	6.30801	1
129	No PM	67	67	0	1	Black	NA	3	2	NA	NA	1	1	16.3943	BAP1+	PBRM1+	H3K36me3+	Angiogenesis inhibitor	151	4.96099	1
130	No PM	68	70	2	1	White	3	3	1	NA	NA	1	1	39.9507	BAP1+	PBRM1-	H3K36me3+	Angiogenesis inhibitor	518	17.0185	1
131	No PM	56	59	3	2	AmIndAN	3	3	1	NA	NA	1	0	50.3984	BAP1+	PBRM1-	H3K36me3+	Angiogenesis inhibitor	321	10.5462	1
132	No PM	71	71	0	2	White	4	3	2	NA	NA	1	1	11.8275	BAP1-	PBRM1-	H3K36me3-	Angiogenesis inhibitor	133	4.36961	0
133	No PM	66	74	8	1	Asian	NA	0	1	NA	NA	1	0	50.6283	NA	NA	NA	Angiogenesis inhibitor	735	24.1478	1
134	No PM	70	70	0	1	White	3	3	2	NA	NA	1	1	94.7187	BAP1-	PBRM1-	H3K36me3-	Angiogenesis inhibitor	1359	44.6489	0
135	No PM	58	58	0	2	White	4	4	2	NA	NA	1	1	7.58932	NA	NA	NA	Angiogenesis inhibitor	81	2.66119	1
136	No PM	62	67	5	2	White	3	4	2	NA	NA	1	0	38.3409	BAP1+	PBRM1-	H3K36me3+	Angiogenesis inhibitor	122	4.00821	1
137	No PM	56	56	0	1	White	NA	0	2	NA	NA	1	1	2.98973	BAP1+	PBRM1+	H3K36me3+	mTOR-I	68	2.23409	0
138	No PM	60	64	4	1	White	NA	0	NA	NA	NA	1	1	2.10267	BAP1+	PBRM1+	NA	Angiogenesis inhibitor	42	1.37988	0
139	No PM	45	54	9	1	White	NA	0	1	NA	NA	1	1	31.0801	NA	NA	NA	Angiogenesis inhibitor	291	9.56057	1
140	No PM	67	71	4	1	White	1	3	2	NA	NA	1	0	20.0082	NA	NA	NA	Angiogenesis inhibitor	187	6.14374	1
141	No PM	56	57	1	1	White	3	4	1	NA	NA	1	1	62.1273	BAP1-	PBRM1+	H3K36me3+	Angiogenesis inhibitor	313	10.2834	0
142	No PM	59	61	2	2	White	1	3	2	NA	NA	1	1	18.8912	BAP1-	PBRM1+	H3K36me3+	Angiogenesis inhibitor	68	2.23409	1
143	No PM	50	76	26	1	White	NA	0	2	NA	NA	1	0	59.6304	BAP1+	PBRM1-	H3K36me3+	Angiogenesis inhibitor	1029	33.807	1
144	No PM	62	66	4	1	White	3	1	1	NA	NA	1	0	80.0657	NA	NA	NA	Angiogenesis inhibitor	232	7.62218	1
145	No PM	54	60	6	1	White	1	1	1	NA	NA	1	1	66.2669	BAP1+	PBRM1-	H3K36me3-	Angiogenesis inhibitor	340	11.1704	1
146	No PM	61	61	0	1	White	3	4	2	NA	NA	1	1	25.4292	BAP1-	PBRM1-	H3K36me3+	Angiogenesis inhibitor	68	2.23409	1
147	No PM	67	68	1	2	White	1	4	2	NA	NA	1	0	41.9877	BAP1-	PBRM1+	H3K36me3+	Angiogenesis inhibitor	150	4.92813	1
148	No PM	45	46	1	1	White	3	3	2	NA	NA	1	0	49.7413	BAP1+	PBRM1+	H3K36me3+	Angiogenesis inhibitor	742	24.3778	1
149	No PM	79	82	3	2	White	3	3	2	NA	NA	1	1	22.078	BAP1+	PBRM1-	H3K36me3+	Angiogenesis inhibitor	206	6.76797	1
150	No PM	68	68	0	1	White	4	0	NA	NA	NA	1	0	86.7351	BAP1+	PBRM1-	H3K36me3-	Angiogenesis inhibitor	315	10.3491	0
151	No PM	59	61	2	1	White	3	4	1	NA	NA	1	0	35.2197	BAP1-	PBRM1-	H3K36me3+	Angiogenesis inhibitor	301	9.88912	1
152	No PM	66	67	1	1	White	3	3	2	NA	NA	1	0	51.0226	BAP1-	PBRM1+	H3K36me3+	Angiogenesis inhibitor	323	10.6119	1
153	No PM	57	63	6	1	White	3	4	1	NA	NA	1	0	54.1766	NA	NA	NA	mTOR-I	62	2.03696	1
154	No PM	67	67	0	1	White	4	0	2	NA	NA	1	1	43.0719	BAP1+	PBRM1-	NA	Angiogenesis inhibitor	496	16.2957	1
155	No PM	65	65	0	2	White	4	4	3	NA	NA	1	1	26.0862	NA	NA	NA	Angiogenesis inhibitor	164	5.38809	1
156	No PM	58	58	0	1	White	4	4	3	NA	NA	1	1	4.59959	BAP1-	PBRM1+	H3K36me3+	mTOR-I	51	1.67556	0
157	No PM	71	73	2	2	White	4	2	NA	NA	NA	1	1	58.0862	BAP1+	PBRM1-	H3K36me3+	Angiogenesis inhibitor	1087	35.7125	1
158	No PM	50	50	0	2	White	4	4	1	NA	NA	1	0	42.809	BAP1-	PBRM1-	H3K36me3-	Angiogenesis inhibitor	340	11.1704	1
159	No PM	72	72	0	1	White	4	3	2	NA	NA	1	0	42.152	NA	NA	NA	Angiogenesis inhibitor	586	19.2526	1
160	No PM	48	49	1	1	White	4	4	2	NA	NA	1	1	3.97536	BAP1-	PBRM1+	NA	Angiogenesis inhibitor	7	0.229979	0
161	No PM	75	75	0	1	White	4	3	2	NA	NA	1	0	33.7741	BAP1+	PBRM1-	H3K36me3-	Angiogenesis inhibitor	112	3.67967	1
162	No PM	55	55	0	1	Black	4	3	1	NA	NA	1	0	106.251	BAP1+	PBRM1-	H3K36me3-	Angiogenesis inhibitor	218	7.16222	1
163	No PM	49	49	0	2	White	4	3	1	NA	NA	1	0	67.8768	NA	NA	NA	Angiogenesis inhibitor	941	30.9158	1
164	No PM	65	66	1	1	White	4	3	2	NA	NA	1	0	6.73511	BAP1+	PBRM1-	H3K36me3-	Angiogenesis inhibitor	82	2.69405	0
165	No PM	40	40	0	1	White	4	4	3	NA	NA	1	1	3.74538	BAP1+	PBRM1-	H3K36me3+	Angiogenesis inhibitor	60	1.97125	0
166	No PM	28	28	0	2	White	4	0	2	NA	NA	1	1	11.9589	NA	NA	NA	Angiogenesis inhibitor	48	1.577	1
167	No PM	57	57	0	1	White	4	3	2	NA	NA	1	1	163.548	BAP1+	PBRM1-	H3K36me3+	Angiogenesis inhibitor	154	5.05955	1
168	No PM	53	53	0	1	White	4	0	2	NA	NA	1	1	170.973	BAP1+	PBRM1+	H3K36me3-	Angiogenesis inhibitor	112	3.67967	0
169	No PM	64	65	1	1	White	4	4	NA	NA	NA	1	1	33.3142	BAP1+	PBRM1-	H3K36me3+	Angiogenesis inhibitor	511	16.7885	1
170	No PM	62	62	0	2	White	3	3	1	NA	NA	1	1	22.4394	BAP1+	PBRM1-	H3K36me3+	Angiogenesis inhibitor	231	7.58932	1
171	No PM	64	66	2	1	White	NA	0	NA	NA	NA	1	0	164.14	BAP1+	PBRM1-	H3K36me3+	None	NA	NA	NA
172	No PM	51	60	9	2	White	3	3	NA	NA	NA	1	0	8.77207	BAP1+	PBRM1-	H3K36me3+	None	NA	NA	NA
173	No PM	39	47	8	1	White	3	2	NA	NA	NA	1	1	17.117	NA	NA	NA	Angiogenesis inhibitor	61	2.00411	0
174	No PM	59	65	6	1	White	3	2	1	NA	NA	1	1	21.3224	BAP1+	PBRM1-	H3K36me3+	Angiogenesis inhibitor	469	15.4086	0
175	No PM	62	66	4	1	White	3	3	NA	NA	NA	1	1	11.4004	BAP1+	PBRM1-	H3K36me3+	None	NA	NA	NA
176	No PM	60	60	0	1	White	4	3	2	NA	NA	1	1	65.0842	BAP1+	PBRM1+	H3K36me3+	Angiogenesis inhibitor	739	24.2793	1
177	No PM	61	61	0	1	Black	4	3	3	NA	NA	1	1	3.54825	NA	NA	NA	Angiogenesis inhibitor	38	1.24846	0
178	No PM	82	82	0	1	White	4	0	3	NA	NA	1	1	19.3511	NA	NA	NA	mTOR-I	223	7.32649	1
179	No PM	40	42	2	2	White	3	3	2	NA	NA	1	1	51.5811	BAP1-	PBRM1-	H3K36me3+	Angiogenesis inhibitor	170	5.58522	1
180	No PM	46	63	17	1	White	1	2	1	NA	NA	1	1	45.9959	BAP1-	NA	NA	Angiogenesis inhibitor	465	15.2772	1
181	No PM	65	65	0	1	White	4	4	1	NA	NA	1	0	58.4148	BAP1-	PBRM1-	H3K36me3-	Angiogenesis inhibitor	71	2.33265	1
182	No PM	60	64	4	1	White	2	2	2	NA	NA	1	1	39.5893	BAP1+	PBRM1-	H3K36me3-	Angiogenesis inhibitor	212	6.96509	1
183	No PM	51	52	1	1	White	3	3	3	NA	NA	1	1	4.00821	BAP1-	PBRM1+	H3K36me3+	Angiogenesis inhibitor	47	1.54415	0
184	No PM	68	69	1	1	White	3	3	2	NA	NA	1	0	45.963	BAP1+	PBRM1-	H3K36me3+	Angiogenesis inhibitor	1088	35.7454	0
185	No PM	54	54	0	1	White	4	0	2	NA	NA	1	1	29.0103	BAP1+	PBRM1-	H3K36me3-	Angiogenesis inhibitor	377	12.386	1
186	No PM	68	71	3	1	White	NA	0	1	NA	NA	1	0	98.7926	BAP1+	PBRM1-	H3K36me3+	Angiogenesis inhibitor	365	11.9918	1
187	No PM	72	72	0	1	White	4	3	1	NA	NA	1	0	43.6632	BAP1+	PBRM1-	H3K36me3-	Angiogenesis inhibitor	414	13.6016	0
188	No PM	63	63	0	2	White	4	0	3	NA	NA	1	1	37.6181	BAP1+	PBRM1-	H3K36me3+	Angiogenesis inhibitor	301	9.88912	1
189	No PM	50	50	0	1	White	3	4	2	NA	NA	1	1	39.1294	BAP1+	PBRM1+	H3K36me3+	Angiogenesis inhibitor	336	11.039	1
190	No PM	62	62	0	1	White	4	4	3	NA	NA	1	1	6.89938	NA	NA	NA	None	NA	NA	NA
191	No PM	72	74	2	1	White	3	0	2	NA	NA	1	1	10.0862	NA	NA	NA	Angiogenesis inhibitor	140	4.59959	0
192	No PM	61	61	0	1	White	4	4	2	NA	NA	1	0	36.3368	BAP1+	PBRM1+	H3K36me3-	Angiogenesis inhibitor	343	11.269	1
193	No PM	42	43	1	1	White	3	4	2	NA	NA	1	1	19.6468	BAP1+	NA	NA	Angiogenesis inhibitor	312	10.2505	1
194	No PM	60	61	1	1	White	3	3	3	NA	NA	1	0	6.89938	BAP1-	PBRM1-	H3K36me3-	Angiogenesis inhibitor	17	0.558522	0
195	No PM	32	54	22	1	White	NA	0	2	NA	NA	1	1	42.7762	NA	NA	NA	Angiogenesis inhibitor	314	10.3162	1
196	No PM	54	54	0	1	White	4	4	3	NA	NA	1	1	4.56674	BAP1+	PBRM1+	H3K36me3+	mTOR-I	56	1.83984	0
197	No PM	43	56	13	1	Asian	NA	0	1	NA	NA	1	0	27.8604	BAP1+	PBRM1-	NA	Angiogenesis inhibitor	791	25.9877	0
198	No PM	70	71	1	1	White	3	3	3	NA	NA	1	1	4.23819	NA	NA	NA	Angiogenesis inhibitor	11	0.361396	0
199	No PM	62	71	9	1	White	1	2	2	NA	NA	1	1	19.4168	NA	NA	NA	Angiogenesis inhibitor	522	17.1499	0
200	No PM	62	62	0	1	White	4	0	3	NA	NA	1	1	1.18275	BAP1+	PBRM1+	NA	Angiogenesis inhibitor	2	0.0657084	0
201	No PM	49	58	9	1	Unknown	NA	0	2	NA	NA	1	1	15.6386	NA	NA	NA	mTOR-I	152	4.99384	1
202	No PM	71	75	4	1	Unknown	3	2	1	NA	NA	1	1	49.7741	BAP1+	PBRM1-	H3K36me3-	Angiogenesis inhibitor	443	14.5544	1
203	No PM	66	68	2	1	White	3	2	NA	NA	NA	1	0	100.205	BAP1+	PBRM1-	H3K36me3-	None	NA	NA	NA
204	No PM	56	62	6	2	White	3	1	1	NA	NA	1	1	45.5688	BAP1+	PBRM1-	H3K36me3+	Angiogenesis inhibitor	578	18.9897	0
205	No PM	47	49	2	1	White	3	3	3	NA	NA	1	1	2.49692	NA	NA	NA	None	NA	NA	NA
206	No PM	37	40	3	1	White	3	4	1	NA	NA	1	0	8.47639	BAP1+	PBRM1+	H3K36me3+	Angiogenesis inhibitor	68	2.23409	0
207	No PM	54	54	0	1	Black	4	2	3	NA	NA	1	1	1.97125	NA	NA	NA	None	NA	NA	NA
208	No PM	52	52	0	1	White	4	3	1	NA	NA	1	1	39.1951	BAP1+	PBRM1-	H3K36me3+	Angiogenesis inhibitor	326	10.7105	1
209	No PM	56	64	8	2	White	3	3	1	NA	NA	1	0	43.7618	BAP1+	PBRM1-	NA	Angiogenesis inhibitor	591	19.4168	1
210	No PM	48	50	2	1	White	3	3	NA	NA	NA	1	1	46.3901	BAP1+	PBRM1-	NA	Angiogenesis inhibitor	608	19.9754	1
211	No PM	73	74	1	2	White	2	2	2	NA	NA	1	0	32.3285	NA	NA	NA	IO+Angiogenesis inhibitor	440	14.4559	1
212	No PM	70	70	0	2	White	3	4	2	NA	NA	1	0	16.5914	BAP1+	PBRM1+	H3K36me3-	Angiogenesis inhibitor	216	7.09651	1
213	No PM	39	44	5	2	White	NA	0	2	NA	NA	1	0	3.154	NA	NA	NA	Angiogenesis inhibitor	26	0.854209	0
214	No PM	41	41	0	2	White	4	4	2	NA	NA	1	1	10.3819	BAP1+	PBRM1+	H3K36me3+	Angiogenesis inhibitor	128	4.20534	1
215	No PM	75	77	2	1	White	3	3	2	NA	NA	1	0	31.0144	BAP1-	PBRM1+	H3K36me3+	Angiogenesis inhibitor	574	18.8583	0
216	No PM	57	57	0	2	White	1	4	1	NA	NA	1	1	77.9302	BAP1+	PBRM1-	H3K36me3-	mTOR-I	318	10.4476	1
217	No PM	70	71	1	2	White	1	4	1	NA	NA	1	1	8.08214	NA	NA	NA	Angiogenesis inhibitor	68	2.23409	1
218	No PM	58	58	0	1	Black	4	0	NA	NA	NA	1	1	22.3409	BAP1+	PBRM1+	NA	Angiogenesis inhibitor	122	4.00821	1
219	No PM	73	79	6	1	White	2	2	1	NA	NA	1	0	63.3758	BAP1+	PBRM1-	H3K36me3-	Angiogenesis inhibitor	610	20.0411	0
220	No PM	61	62	1	1	White	1	4	NA	NA	NA	1	0	96.6571	NA	NA	NA	Angiogenesis inhibitor	1739	57.1335	1
221	No PM	68	69	1	1	White	2	2	2	NA	NA	1	0	40.115	BAP1+	PBRM1-	H3K36me3+	IO	204	6.70226	1
222	No PM	69	75	6	1	White	NA	na	1	NA	NA	1	0	13.4702	BAP1+	PBRM1-	NA	Angiogenesis inhibitor	230	7.55647	0
223	No PM	64	64	0	1	White	4	3	NA	NA	NA	1	0	117.782	NA	NA	NA	Angiogenesis inhibitor	211	6.93224	1
224	No PM	52	52	0	1	White	4	3	1	NA	NA	1	0	20.4682	NA	NA	NA	Angiogenesis inhibitor	208	6.83368	0
225	No PM	74	74	0	1	White	NA	3	2	NA	NA	1	0	0.459959	NA	NA	NA	mTOR-I	7	0.229979	0
226	No PM	65	65	0	1	White	4	3	2	NA	NA	1	1	12.5503	NA	NA	NA	Angiogenesis inhibitor	262	8.6078	1
227	No PM	73	74	1	1	White	3	3	2	NA	NA	1	0	43.2033	BAP1-	PBRM1+	H3K36me3+	Angiogenesis inhibitor	183	6.01232	1
228	No PM	61	61	0	1	White	4	3	2	NA	NA	1	0	58.152	BAP1+	PBRM1+	H3K36me3+	Angiogenesis inhibitor	50	1.64271	0
229	No PM	74	74	0	1	White	4	3	3	NA	NA	1	1	2.23409	BAP1+	PBRM1+	H3K36me3-	mTOR-I	16	0.525667	0
230	No PM	77	78	1	2	White	3	3	2	NA	NA	1	0	68.4353	BAP1+	PBRM1-	H3K36me3+	Angiogenesis inhibitor	462	15.1786	1
231	No PM	65	67	2	1	White	2	2	NA	NA	NA	1	0	62.0945	NA	NA	NA	Angiogenesis inhibitor	457	15.0144	1
232	No PM	51	51	0	1	White	4	3	2	NA	NA	1	1	2.10267	NA	NA	NA	Angiogenesis inhibitor	47	1.54415	1
233	No PM	60	60	0	1	White	4	4	NA	NA	NA	1	1	38.6037	BAP1+	PBRM1+	NA	Angiogenesis inhibitor	348	11.4333	1
234	No PM	74	75	1	2	White	1	2	1	NA	NA	1	0	47.9343	BAP1+	PBRM1-	H3K36me3-	Angiogenesis inhibitor	642	21.0924	1
235	No PM	56	56	0	2	White	4	3	3	NA	NA	1	1	54.5051	BAP1+	PBRM1-	H3K36me3-	Angiogenesis inhibitor	1502	49.347	1
236	No PM	59	59	0	1	Asian	4	0	3	NA	NA	1	0	2.29979	NA	NA	NA	Angiogenesis inhibitor	54	1.77413	0
237	No PM	67	67	0	2	White	4	4	3	NA	NA	1	0	26.5791	NA	NA	NA	Angiogenesis inhibitor	795	26.1191	0
238	No PM	65	66	1	1	White	3	4	2	NA	NA	1	0	36.3039	BAP1-	PBRM1+	H3K36me3+	Angiogenesis inhibitor	94	3.0883	1
239	No PM	59	59	0	2	White	4	2	3	NA	NA	1	0	27.6961	NA	NA	NA	Angiogenesis inhibitor	375	12.3203	1
240	No PM	63	63	0	2	White	4	4	NA	NA	NA	1	0	28.6489	NA	NA	NA	Angiogenesis inhibitor	33	1.08419	1
241	No PM	67	68	1	1	White	NA	3	1	NA	NA	1	0	48.3614	BAP1+	PBRM1-	H3K36me3+	Angiogenesis inhibitor	311	10.2177	0
242	No PM	35	35	0	1	White	4	4	3	NA	NA	1	1	8.90349	BAP1+	PBRM1+	H3K36me3+	Angiogenesis inhibitor	31	1.01848	1
243	No PM	61	61	0	1	White	4	3	2	NA	NA	1	0	39.9507	BAP1+	PBRM1-	H3K36me3-	Angiogenesis inhibitor	65	2.13552	0
244	No PM	70	70	0	1	White	4	4	2	NA	NA	1	0	39.3265	BAP1+	PBRM1+	H3K36me3+	Angiogenesis inhibitor	322	10.5791	1
245	No PM	53	59	6	1	White	1	1	1	NA	NA	1	0	36.5339	BAP1+	PBRM1+	H3K36me3+	Angiogenesis inhibitor	612	20.1068	1
246	No PM	54	54	0	1	White	4	3	2	NA	NA	1	0	30.1273	BAP1+	PBRM1-	H3K36me3-	Angiogenesis inhibitor	767	25.1992	1
247	No PM	28	28	0	1	White	NA	3	2	NA	NA	1	0	13.9959	BAP1+	PBRM1+	NA	Angiogenesis inhibitor	231	7.58932	1
248	No PM	51	51	0	2	Black	4	2	2	NA	NA	1	0	38.8008	NA	NA	NA	Angiogenesis inhibitor	15	0.492813	0
249	No PM	56	56	0	1	White	2	3	NA	NA	NA	1	1	13.076	BAP1+	PBRM1+	H3K36me3+	Angiogenesis inhibitor	256	8.41068	1
250	No PM	56	56	0	1	White	4	4	3	NA	NA	1	1	4.3039	BAP1+	PBRM1+	H3K36me3+	Angiogenesis inhibitor	131	4.3039	0
251	No PM	67	67	0	1	White	3	3	2	NA	NA	1	0	20.2053	NA	NA	NA	Angiogenesis inhibitor	422	13.8645	0
252	No PM	73	73	0	1	White	4	4	2	NA	NA	1	0	5.71663	BAP1+	PBRM1+	H3K36me3+	Angiogenesis inhibitor	34	1.11704	0
253	No PM	57	57	0	1	White	4	4	3	NA	NA	1	0	25.1006	BAP1-	PBRM1+	H3K36me3+	Angiogenesis inhibitor	504	16.5585	1
254	No PM	34	35	1	1	White	NA	3	NA	NA	NA	1	1	28.7803	NA	NA	NA	mTOR-I	106	3.48255	1
255	No PM	59	59	0	1	White	4	4	2	NA	NA	1	0	23.6879	BAP1+	PBRM1+	H3K36me3+	Angiogenesis inhibitor	91	2.98973	1
256	No PM	63	65	2	1	White	2	2	1	NA	NA	1	0	23.4579	BAP1+	PBRM1-	NA	Angiogenesis inhibitor	103	3.38398	1
257	No PM	48	48	0	1	White	4	3	2	NA	NA	1	0	35.3183	BAP1+	PBRM1-	H3K36me3+	Angiogenesis inhibitor	93	3.05544	1
258	No PM	66	68	2	1	White	3	3	NA	NA	NA	1	0	30.9487	BAP1+	PBRM1-	H3K36me3+	Angiogenesis inhibitor	769	25.2649	1
259	No PM	41	41	0	1	White	4	4	2	NA	NA	1	1	16	BAP1+	PBRM1-	H3K36me3+	Angiogenesis inhibitor	78	2.56263	1
260	No PM	67	67	0	1	White	NA	4	2	NA	NA	1	1	2.7269	BAP1-	PBRM1+	H3K36me3-	Angiogenesis inhibitor	68	2.23409	1
261	No PM	68	68	0	1	White	3	0	2	NA	NA	1	1	7.26078	BAP1+	PBRM1+	H3K36me3+	Angiogenesis inhibitor	208	6.83368	0
262	No PM	43	43	0	1	White	4	4	2	NA	NA	1	0	15.8686	BAP1+	PBRM1+	H3K36me3+	Angiogenesis inhibitor	237	7.78645	1
263	No PM	67	67	0	2	White	4	3	3	NA	NA	1	1	6.43943	BAP1+	PBRM1+	NA	Angiogenesis inhibitor	64	2.10267	0
264	No PM	59	59	0	1	White	4	4	3	NA	NA	1	1	13.4702	BAP1+	PBRM1+	H3K36me3+	Angiogenesis inhibitor	22	0.722793	1
265	No PM	53	53	0	1	White	4	4	NA	NA	NA	1	0	39.885	NA	NA	NA	Angiogenesis inhibitor	49	1.60986	1
266	No PM	67	67	0	1	White	4	4	2	NA	NA	1	1	21.2567	NA	NA	NA	Angiogenesis inhibitor	293	9.62628	1
267	No PM	61	61	0	1	White	NA	2	2	NA	NA	1	1	31.8029	NA	NA	NA	Angiogenesis inhibitor	176	5.78234	0
268	No PM	46	46	0	1	White	4	4	2	NA	NA	1	0	17.9713	BAP1-	PBRM1-	H3K36me3+	IO	334	10.9733	1
269	No PM	49	49	0	2	White	4	2	2	NA	NA	1	0	51.614	NA	NA	NA	IO	364	11.9589	0
270	No PM	70	77	7	1	White	3	3	1	NA	NA	1	0	47.2772	NA	NA	NA	Angiogenesis inhibitor	119	3.90965	1
271	No PM	47	47	0	1	White	4	4	3	NA	NA	1	1	14.0945	BAP1+	PBRM1+	H3K36me3-	Angiogenesis inhibitor	77	2.52977	1
272	No PM	65	65	0	1	White	3	4	3	NA	NA	1	0	10.809	BAP1-	PBRM1+	H3K36me3+	Angiogenesis inhibitor	24	0.788501	1
273	No PM	57	57	0	1	White	2	2	1	NA	NA	1	0	95.4086	BAP1+	PBRM1-	H3K36me3-	IO	126	4.13963	0
274	PM	51	55	4	1	White	NA	2	1	1	1	1	0	5	BAP1+	PBRM1-	H3K36me3+	IO	NA	3.63333	0
275	PM	61	69	8	1	White	3	3	1	1	1	1	0	NA	BAP1+	PBRM1-	H3K36me3+	Angiogenesis inhibitor	NA	11.73	0
276	PM	50	51	1	1	White	3	3	1	1	1	1	0	106.5	BAP1+	PBRM1-	H3K36me3-	IO	NA	6	0
277	PM	60	61	1	1	White	3	2	2	2	2	1	0	38.5	BAP1+	PBRM1+	H3K36me3-	IO	NA	2	1
278	PM	50	54	4	2	White	3	2	1	1	1	1	0	80.6	BAP1+	PBRM1-	H3K36me3-	None	NA	NA	NA
279	PM	57	70	13	1	White	2	2	1	1	1	1	0	120.1	BAP1+	PBRM1-	H3K36me3-	None	NA	NA	NA
280	PM	51	60	9	2	White	NA	9	NA	NA	1	1	0	40.4	BAP1+	PBRM1+	H3K36me3+	None	NA	NA	NA
281	PM	65	72	7	2	White	1	1	1	1	2	1	0	85.3	BAP1+	PBRM1-	H3K36me3-	Angiogenesis inhibitor	NA	3	1
282	PM	61	61	0	2	White	4	2	3	2	1	1	0	100.3	BAP1+	PBRM1-	H3K36me3-	Angiogenesis inhibitor	NA	0.5	0
283	PM	52	64	12	1	White	1	2	1	2	1	1	0	18.4	BAP1+	PBRM1-	H3K36me3+	Angiogenesis inhibitor	NA	NA	0
284	PM	51	66	15	2	White	NA	9	1	1	1	1	0	91.4	BAP1+	PBRM1-	H3K36me3+	Angiogenesis inhibitor	NA	0.5	1
285	PM	79	79	0	1	White	3	4	2	2	2	1	0	66.5	BAP1+	PBRM1-	H3K36me3-	Angiogenesis inhibitor	NA	38	1
286	PM	48	73	25	2	White	NA	9	1	1	2	1	1	114	BAP1+	PBRM1+	H3K36me3-	Angiogenesis inhibitor	NA	29	1
287	PM	48	48	0	1	White	4	3	2	2	1	1	0	97.1	BAP1+	PBRM1-	H3K36me3-	Angiogenesis inhibitor	NA	29	1
288	PM	71	74	3	1	White	3	3	1	1	1	1	0	84.7	BAP1+	PBRM1-	H3K36me3-	Angiogenesis inhibitor	NA	57	1
289	PM	52	54	2	1	White	4	4	1	NA	1	1	0	126.6	BAP1+	PBRM1-	H3K36me3-	Angiogenesis inhibitor	NA	10	1
290	PM	48	56	8	2	White	NA	9	NA	NA	3	1	1	59	BAP1+	PBRM1-	H3K36me3-	Angiogenesis inhibitor	NA	16	1
291	PM	53	61	8	2	White	2	2	1	1	1	1	1	74.9	BAP1+	PBRM1-	H3K36me3-	Angiogenesis inhibitor + IO	NA	54	0
292	PM	48	51	3	1	White	2	9	1	1	1	1	0	166.9	BAP1+	PBRM1-	H3K36me3+	Angiogenesis inhibitor + IO	NA	15	0
293	PM	51	53	2	2	White	1	2	1	1	1	1	0	174	BAP1+	PBRM1-	H3K36me3+	IO	NA	0.566667	0
294	PM	70	70	0	2	White	4	3	2	2	1	1	1	9	BAP1+	NA	H3K36me3+	Angiogenesis inhibitor	NA	0.466667	NA
295	PM	61	63	2	1	White	3	2	1	1	1	1	0	43	BAP1+	PBRM1-	H3K36me3-	Angiogenesis inhibitor	NA	29.3667	0
296	PM	54	57	3	2	White	2	2	2	2	1	1	0	119	BAP1+	PBRM1+	H3K36me3+	Angiogenesis inhibitor	NA	21.5667	1
297	PM	43	49	6	2	White	1	2	1	1	2	1	0	138	BAP1+	PBRM1-	H3K36me3-	Angiogenesis inhibitor	NA	42.3667	1
298	PM	43	56	13	2	White	NA	2	1	1	1	1	0	71	BAP1+	PBRM1-	H3K36me3-	Angiogenesis inhibitor	NA	14.7	1
299	PM	43	51	8	1	White	3	2	2	2	1	1	0	164	BAP1+	PBRM1+	H3K36me3-	Angiogenesis inhibitor	NA	63.1	1
300	PM	53	57	4	2	White	NA	3	1	1	1	1	0	154	BAP1+	PBRM1-	H3K36me3+	Angiogenesis inhibitor	NA	102.367	0
301	PM	71	75	4	1	White	NA	3	1	1	1	1	0	140	BAP1+	PBRM1-	H3K36me3-	Angiogenesis inhibitor	NA	7.26667	1
302	PM	50	66	16	1	White	NA	3	2	2	1	1	1	34	BAP1+	PBRM1-	H3K36me3+	Angiogenesis inhibitor	NA	6.73333	0
303	PM	65	65	0	1	White	4	4	2	2	1	1	1	22	BAP1+	PBRM1-	H3K36me3-	Angiogenesis inhibitor	NA	6.73333	0
304	PM	68	69	1	2	White	NA	4	2	2	1	1	0	36	BAP1-	PBRM1-	H3K36me3-	Angiogenesis inhibitor	NA	17.2	1
305	PM	74	74	0	1	White	4	4	2	2	1	1	0	102	BAP1+	PBRM1-	H3K36me3-	Angiogenesis inhibitor	NA	19.7333	0
306	PM	54	56	2	1	White	NA	4	2	2	1	1	0	112	BAP1+	PBRM1-	H3K36me3+	Angiogenesis inhibitor	NA	44.9667	1
307	PM	51	57	6	2	White	NA	4	1	1	1	1	0	140	BAP1-	PBRM1-	H3K36me3+	Angiogenesis inhibitor	NA	80.7667	1
308	PM	71	71	0	2	White	4	3	1	1	1	1	1	21	BAP1+	PBRM1+	H3K36me3+	Angiogenesis inhibitor	NA	2.76667	1
309	PM	47	49	2	2	White	NA	3	1	1	1	1	0	142	BAP1+	PBRM1-	H3K36me3+	Angiogenesis inhibitor	NA	5.53333	1
310	PM	68	83	15	1	White	2	3	3	3	2	1	1	3	BAP1+	PBRM1+	H3K36me3+	Angiogenesis inhibitor	NA	3.03333	0
311	PM	52	54	2	1	White	1	4	2	2	1	1	0	127	BAP1+	PBRM1-	H3K36me3-	Angiogenesis inhibitor + IO	NA	53.8	0
312	PM	57	59	2	1	White	NA	3	2	2	NA	1	1	93	BAP1+	PBRM1+	H3K36me3+	None	NA	NA	NA
313	PM	62	66	4	2	White	1	3	1	1	1	1	1	88	BAP1+	PBRM1-	H3K36me3-	None	NA	NA	NA
314	PM	59	65	6	1	White	2	3	1	NA	1	1	0	72	BAP1+	PBRM1-	H3K36me3+	None	NA	NA	NA
315	PM	53	60	7	1	White	NA	3	2	2	2	1	0	14	BAP1+	PBRM1-	H3K36me3-	None	NA	NA	NA
316	PM	58	61	3	1	White	4	4	1	1	2	1	0	196	BAP1+	PBRM1-	H3K36me3-	None	NA	NA	NA
317	PM	65	65	0	2	White	3	4	2	2	1	1	0	25	BAP1+	PBRM1-	H3K36me3+	IO	NA	5	0
318	PM	46	46	0	2	White	4	2	NA	NA	NA	1	1	110	BAP1+	PBRM1-	H3K36me3-	Angiogenesis inhibitor	NA	60	1
319	PM	62	63	1	1	White	3	2	1	1	1	1	0	56	BAP1+	PBRM1-	H3K36me3+	Angiogenesis inhibitor	NA	10	0
320	PM	67	67	0	1	White	4	3	2	2	2	1	1	34	BAP1+	PBRM1+	H3K36me3+	Angiogenesis inhibitor	NA	6	1
321	PM	42	42	0	2	White	4	1	2	2	2	1	0	132	BAP1+	PBRM1-	H3K36me3-	Angiogenesis inhibitor	NA	28	1
322	PM	62	64	2	1	White	3	2	1	1	1	1	0	31	BAP1+	PBRM1-	H3K36me3+	Angiogenesis inhibitor	NA	4	1
323	PM	64	65	1	1	White	3	3	2	2	2	1	1	23	BAP1+	PBRM1-	H3K36me3-	Angiogenesis inhibitor	NA	9	1
324	PM	55	55	0	2	White	4	3	2	3	2	1	1	25	BAP1+	PBRM1-	H3K36me3+	Angiogenesis inhibitor	NA	10	0
325	PM	43	60	17	1	White	NA	9	2	2	NA	1	0	28	NA	PBRM1-	H3K36me3-	Angiogenesis inhibitor	NA	9	0
326	PM	65	65	0	1	White	4	3	2	2	2	1	1	22	BAP1+	PBRM1-	H3K36me3-	Angiogenesis inhibitor + IO	NA	2	1
327	PM	61	61	0	2	White	4	3	2	2	1	1	0	60	BAP1+	PBRM1-	H3K36me3-	Angiogenesis inhibitor + IO	NA	15	1
328	PM	60	70	10	2	White	3	1	2	2	NA	1	1	41	BAP1+	PBRM1-	H3K36me3+	None	NA	NA	NA
329	PM	69	75	6	2	White	3	2	2	2	1	1	0	93	BAP1+	PBRM1-	H3K36me3+	None	NA	NA	NA
330	PM	65	71	6	1	White	2	2	2	2	1	1	0	75	BAP1+	PBRM1-	H3K36me3-	None	NA	NA	NA
331	PM	47	54	7	1	White	4	9	2	2	1	1	0	6	BAP1+	PBRM1-	H3K36me3-	None	NA	NA	NA
332	PM	42	61	19	2	White	NA	9	NA	NA	NA	1	1	100	BAP1+	PBRM1+	H3K36me3+	None	NA	NA	NA
333	PM	51	63	12	1	White	NA	9	1	1	NA	1	1	143	BAP1+	PBRM1-	H3K36me3-	None	NA	NA	NA
334	PM	43	44	1	1	White	3	9	1	1	1	1	0	41.5	BAP1+	PBRM1-	H3K36me3+	None	NA	NA	NA
335	PM	50	50	0	1	White	4	9	3	2	NA	1	0	12.1	BAP1+	PBRM1+	H3K36me3+	IO	NA	11.57	0
336	PM	42	50	8	2	Other	2	2	2	1	NA	1	0	60.23	BAP1+	PBRM1-	H3K36me3+	IO	NA	5.47	1
337	PM	66	69	3	2	White	3	4	2	1	NA	1	0	65.27	BAP1+	PBRM1-	H3K36me3+	IO	NA	3.33	1
338	PM	64	70	6	1	White	1	2	2	1	NA	1	0	79.3	BAP1+	PBRM1-	H3K36me3+	Angiogenesis inhibitor	NA	50	1
339	PM	55	55	0	1	Asian	3	3	3	3	NA	1	1	90.77	BAP1+	PBRM1-	H3K36me3+	Angiogenesis inhibitor	NA	57	1
340	PM	61	61	0	2	White	3	3	2	3	NA	1	0	123.56	BAP1+	PBRM1-	H3K36me3+	Angiogenesis inhibitor	NA	120.13	0
341	PM	47	55	8	2	Other	2	9	2	1	NA	1	0	158.23	BAP1+	PBRM1+	H3K36me3+	Angiogenesis inhibitor	NA	113.07	1
342	PM	84	85	1	1	White	3	2	2	1	2	1	1	44.63	BAP1+	PBRM1-	H3K36me3+	Angiogenesis inhibitor	NA	32.13	1
343	PM	73	73	0	1	Other	4	2	2	1	2	1	0	79.77	BAP1+	PBRM1-	H3K36me3+	Angiogenesis inhibitor	NA	22.57	1
344	PM	69	69	0	1	White	4	4	3	3	2	1	0	35.67	BAP1+	PBRM1-	H3K36me3-	Angiogenesis inhibitor	NA	20.67	1
345	PM	70	70	0	1	Other	3	9	3	2	NA	1	1	41.4	BAP1+	PBRM1+	H3K36me3+	Angiogenesis inhibitor	NA	2	1
346	PM	58	58	0	1	Black	4	9	NA	NA	NA	1	1	58.87	BAP1+	PBRM1-	H3K36me3-	Angiogenesis inhibitor	NA	32.6	1
347	PM	34	34	0	1	Other	NA	9	2	1	NA	1	0	382.33	BAP1+	PBRM1-	H3K36me3+	Angiogenesis inhibitor	NA	35.8	0
348	PM	50.4712	52.7068	2.23562	1	White	1	2	1	1	1	1	0	130	BAP1+	PBRM1-	H3K36me3+	IO	NA	13	1
349	PM	58	60	2	1	White	3	3	1	1	2	1	1	92	BAP1+	PBRM1-	H3K36me3+	IO	NA	18	1
350	PM	65.2356	66.4055	1.16986	1	White	4	2	1	1	1	1	0	37	BAP1+	PBRM1-	H3K36me3+	IO	NA	7	1
351	PM	60.0301	60.0438	0.0136986	1	White	4	2	2	2	1	1	1	55	BAP1+	PBRM1-	H3K36me3-	IO	NA	10	1
352	PM	58.5425	61.2548	2.71233	1	White	1	2	2	2	1	1	1	78	BAP1+	PBRM1-	H3K36me3-	IO	NA	3	1
353	PM	49.2082	57.4986	8.29041	1	White	NA	4	1	1	1	1	1	89	BAP1+	PBRM1+	H3K36me3+	IO	NA	9	1
354	PM	58	64.126	6.12603	1	White	2	3	1	1	2	1	1	64	BAP1+	PBRM1+	H3K36me3-	Angiogenesis inhibitor	NA	0	NA
355	PM	53.1315	67.9808	14.8493	1	White	2	9	1	1	1	1	0	37	BAP1+	PBRM1-	H3K36me3+	Angiogenesis inhibitor	NA	12	1
356	PM	62	62	0	1	White	4	9	3	2	1	1	1	57	BAP1+	PBRM1-	H3K36me3+	Angiogenesis inhibitor	NA	35	1
357	PM	54.737	54.737	0	1	White	4	3	3	3	3	1	1	12	BAP1+	PBRM1+	H3K36me3+	Angiogenesis inhibitor	NA	3	0
358	PM	53	53	0	1	White	4	9	2	2	1	1	0	19	BAP1+	PBRM1-	H3K36me3-	Angiogenesis inhibitor + IO	NA	17	0
359	PM	58.2724	67.0144	8.74196	2	White	1	2	3	3	1	1	0	82.9	BAP1+	PBRM1-	H3K36me3+	Angiogenesis inhibitor	NA	NA	NA
360	PM	54.2806	64.3285	10.0479	1	White	1	1	1	1	1	1	1	79	BAP1+	PBRM1-	NA	None	NA	NA	NA
361	PM	82.9952	82.9952	0	1	White	4	4	2	2	2	1	1	56	BAP1+	PBRM1+	H3K36me3+	None	NA	NA	NA
362	PM	63.4524	72.8	9.34757	1	White	NA	9	1	1	1	1	1	2.2	BAP1+	PBRM1+	H3K36me3+	None	NA	NA	NA
363	PM	58.4641	61.8754	3.41136	2	White	3	2	1	2	1	1	0	19	BAP1+	PBRM1-	H3K36me3+	None	NA	NA	NA
364	PM	54	57	3	2	White	2	2	1	1	1	1	0	34.3802	BAP1+	PBRM1-	H3K36me3-	None	NA	NA	NA
365	PM	62.2724	67.8275	5.5551	2	White	1	2	1	2	1	1	0	59.3	BAP1+	PBRM1-	H3K36me3-	None	NA	NA	NA
366	PM	60	67	7	1	White	3	2	1	1	1	1	0	83.438	BAP1+	PBRM1-	H3K36me3-	None	NA	NA	NA
367	PM	38.9624	56.6982	17.7358	1	White	3	2	1	2	1	1	1	65.3	BAP1+	PBRM1-	H3K36me3-	None	NA	NA	NA
368	PM	55.7755	56.2026	0.427105	1	White	3	3	2	1	2	1	0	16	BAP1+	PBRM1+	H3K36me3+	None	NA	NA	NA
369	PM	65	68	3	1	White	3	3	1	2	1	1	1	22.2479	BAP1+	PBRM1-	H3K36me3+	None	NA	NA	NA
370	PM	61.7084	63.5	1.79158	1	White	3	3	1	1	1	1	0	41.5	BAP1+	PBRM1-	H3K36me3+	None	NA	NA	NA
371	PM	57.1307	57.1307	0	1	White	4	3	2	2	1	1	1	96.7	BAP1+	PBRM1-	H3K36me3+	None	NA	NA	NA
372	PM	57.9247	67.6	9.67529	1	White	1	3	1	2	1	1	1	11.1	BAP1+	PBRM1-	H3K36me3-	None	NA	NA	NA
373	PM	42.0014	47.0253	5.02396	2	White	1	2	1	1	1	1	0	167.868	BAP1+	PBRM1-	H3K36me3+	IO	NA	7.96694	1
374	PM	51.4305	51.4305	0	1	White	4	3	1	1	1	1	0	78.1818	BAP1+	PBRM1+	H3K36me3+	IO	NA	4.03306	1
375	PM	44.674	53.3005	8.62651	1	White	3	3	1	1	1	1	0	51.5041	BAP1+	PBRM1-	H3K36me3-	IO	NA	9.05785	1
376	PM	63.9836	64.386	0.402464	2	White	1	4	2	2	1	1	1	51.8347	BAP1-	PBRM1+	H3K36me3+	IO	NA	8.03306	1
377	PM	50.5845	53.7933	3.20876	1	White	3	3	1	1	1	1	1	48	BAP1+	PBRM1-	H3K36me3+	IO	NA	9.95041	1
378	PM	66.2067	67.3183	1.11157	2	Asian	1	3	1	1	1	1	1	126.612	BAP1-	PBRM1-	H3K36me3+	Angiogenesis inhibitor	NA	80.9256	1
379	PM	60.1451	66.2204	6.07529	2	White	1	2	2	2	1	1	1	84.9917	BAP1+	PBRM1-	NA	Angiogenesis inhibitor	NA	28.5289	1
380	PM	61.2457	61.2457	0	2	White	4	3	2	2	1	1	1	65.8182	BAP1+	PBRM1-	H3K36me3+	Angiogenesis inhibitor	NA	16.7603	1
381	PM	54.0274	57.9274	3.90005	1	White	3	4	1	1	1	1	0	30.7438	BAP1+	PBRM1-	H3K36me3-	Angiogenesis inhibitor + IO	NA	12.7934	0

## Sheet: Figure 2
Patient ID	PM Status	Age at initial dx	Age at met dx	Age difference between Mets and Initial Diagnosis	Sex (Male=1)	Race	Stage	Grade_Reported	IMDC	MSKCC Risk Category at time of Metastatic Disease; 1=Low 2=Intermediate 3=Poor	ECOG at diagnosis 1=ECOG0 2=ECOG1 3=ECOG2 4=ECOG3 5=ECOG4	ccRCC histology?	Survival Status (death=1)	Survival from mets dx	BAP1	PBRM1	H3K36me3	1st line group	days on tx	months on tx	Therapy Status (Moved onto new tx=1)
274	PM	51	55	4	1	White	NA	2	1	1	1	1	0	5	BAP1+	PBRM1-	H3K36me3+	IO	NA	3.63333	0
275	PM	61	69	8	1	White	3	3	1	1	1	1	0	NA	BAP1+	PBRM1-	H3K36me3+	Angiogenesis inhibitor	NA	11.73	0
276	PM	50	51	1	1	White	3	3	1	1	1	1	0	106.5	BAP1+	PBRM1-	H3K36me3-	IO	NA	6	0
277	PM	60	61	1	1	White	3	2	2	2	2	1	0	38.5	BAP1+	PBRM1+	H3K36me3-	IO	NA	2	1
278	PM	50	54	4	2	White	3	2	1	1	1	1	0	80.6	BAP1+	PBRM1-	H3K36me3-	None	NA	NA	NA
279	PM	57	70	13	1	White	2	2	1	1	1	1	0	120.1	BAP1+	PBRM1-	H3K36me3-	None	NA	NA	NA
280	PM	51	60	9	2	White	NA	9	NA	NA	1	1	0	40.4	BAP1+	PBRM1+	H3K36me3+	None	NA	NA	NA
281	PM	65	72	7	2	White	1	1	1	1	2	1	0	85.3	BAP1+	PBRM1-	H3K36me3-	Angiogenesis inhibitor	NA	3	1
282	PM	61	61	0	2	White	4	2	3	2	1	1	0	100.3	BAP1+	PBRM1-	H3K36me3-	Angiogenesis inhibitor	NA	0.5	0
283	PM	52	64	12	1	White	1	2	1	2	1	1	0	18.4	BAP1+	PBRM1-	H3K36me3+	Angiogenesis inhibitor	NA	NA	0
284	PM	51	66	15	2	White	NA	9	1	1	1	1	0	91.4	BAP1+	PBRM1-	H3K36me3+	Angiogenesis inhibitor	NA	0.5	1
285	PM	79	79	0	1	White	3	4	2	2	2	1	0	66.5	BAP1+	PBRM1-	H3K36me3-	Angiogenesis inhibitor	NA	38	1
286	PM	48	73	25	2	White	NA	9	1	1	2	1	1	114	BAP1+	PBRM1+	H3K36me3-	Angiogenesis inhibitor	NA	29	1
287	PM	48	48	0	1	White	4	3	2	2	1	1	0	97.1	BAP1+	PBRM1-	H3K36me3-	Angiogenesis inhibitor	NA	29	1
288	PM	71	74	3	1	White	3	3	1	1	1	1	0	84.7	BAP1+	PBRM1-	H3K36me3-	Angiogenesis inhibitor	NA	57	1
289	PM	52	54	2	1	White	4	4	1	NA	1	1	0	126.6	BAP1+	PBRM1-	H3K36me3-	Angiogenesis inhibitor	NA	10	1
290	PM	48	56	8	2	White	NA	9	NA	NA	3	1	1	59	BAP1+	PBRM1-	H3K36me3-	Angiogenesis inhibitor	NA	16	1
291	PM	53	61	8	2	White	2	2	1	1	1	1	1	74.9	BAP1+	PBRM1-	H3K36me3-	Angiogenesis inhibitor + IO	NA	54	0
292	PM	48	51	3	1	White	2	9	1	1	1	1	0	166.9	BAP1+	PBRM1-	H3K36me3+	Angiogenesis inhibitor + IO	NA	15	0
293	PM	51	53	2	2	White	1	2	1	1	1	1	0	174	BAP1+	PBRM1-	H3K36me3+	IO	NA	0.566667	0
294	PM	70	70	0	2	White	4	3	2	2	1	1	1	9	BAP1+	NA	H3K36me3+	Angiogenesis inhibitor	NA	0.466667	NA
295	PM	61	63	2	1	White	3	2	1	1	1	1	0	43	BAP1+	PBRM1-	H3K36me3-	Angiogenesis inhibitor	NA	29.3667	0
296	PM	54	57	3	2	White	2	2	2	2	1	1	0	119	BAP1+	PBRM1+	H3K36me3+	Angiogenesis inhibitor	NA	21.5667	1
297	PM	43	49	6	2	White	1	2	1	1	2	1	0	138	BAP1+	PBRM1-	H3K36me3-	Angiogenesis inhibitor	NA	42.3667	1
298	PM	43	56	13	2	White	NA	2	1	1	1	1	0	71	BAP1+	PBRM1-	H3K36me3-	Angiogenesis inhibitor	NA	14.7	1
299	PM	43	51	8	1	White	3	2	2	2	1	1	0	164	BAP1+	PBRM1+	H3K36me3-	Angiogenesis inhibitor	NA	63.1	1
300	PM	53	57	4	2	White	NA	3	1	1	1	1	0	154	BAP1+	PBRM1-	H3K36me3+	Angiogenesis inhibitor	NA	102.367	0
301	PM	71	75	4	1	White	NA	3	1	1	1	1	0	140	BAP1+	PBRM1-	H3K36me3-	Angiogenesis inhibitor	NA	7.26667	1
302	PM	50	66	16	1	White	NA	3	2	2	1	1	1	34	BAP1+	PBRM1-	H3K36me3+	Angiogenesis inhibitor	NA	6.73333	0
303	PM	65	65	0	1	White	4	4	2	2	1	1	1	22	BAP1+	PBRM1-	H3K36me3-	Angiogenesis inhibitor	NA	6.73333	0
304	PM	68	69	1	2	White	NA	4	2	2	1	1	0	36	BAP1-	PBRM1-	H3K36me3-	Angiogenesis inhibitor	NA	17.2	1
305	PM	74	74	0	1	White	4	4	2	2	1	1	0	102	BAP1+	PBRM1-	H3K36me3-	Angiogenesis inhibitor	NA	19.7333	0
306	PM	54	56	2	1	White	NA	4	2	2	1	1	0	112	BAP1+	PBRM1-	H3K36me3+	Angiogenesis inhibitor	NA	44.9667	1
307	PM	51	57	6	2	White	NA	4	1	1	1	1	0	140	BAP1-	PBRM1-	H3K36me3+	Angiogenesis inhibitor	NA	80.7667	1
308	PM	71	71	0	2	White	4	3	1	1	1	1	1	21	BAP1+	PBRM1+	H3K36me3+	Angiogenesis inhibitor	NA	2.76667	1
309	PM	47	49	2	2	White	NA	3	1	1	1	1	0	142	BAP1+	PBRM1-	H3K36me3+	Angiogenesis inhibitor	NA	5.53333	1
310	PM	68	83	15	1	White	2	3	3	3	2	1	1	3	BAP1+	PBRM1+	H3K36me3+	Angiogenesis inhibitor	NA	3.03333	0
311	PM	52	54	2	1	White	1	4	2	2	1	1	0	127	BAP1+	PBRM1-	H3K36me3-	Angiogenesis inhibitor + IO	NA	53.8	0
312	PM	57	59	2	1	White	NA	3	2	2	NA	1	1	93	BAP1+	PBRM1+	H3K36me3+	None	NA	NA	NA
313	PM	62	66	4	2	White	1	3	1	1	1	1	1	88	BAP1+	PBRM1-	H3K36me3-	None	NA	NA	NA
314	PM	59	65	6	1	White	2	3	1	NA	1	1	0	72	BAP1+	PBRM1-	H3K36me3+	None	NA	NA	NA
315	PM	53	60	7	1	White	NA	3	2	2	2	1	0	14	BAP1+	PBRM1-	H3K36me3-	None	NA	NA	NA
316	PM	58	61	3	1	White	4	4	1	1	2	1	0	196	BAP1+	PBRM1-	H3K36me3-	None	NA	NA	NA
317	PM	65	65	0	2	White	3	4	2	2	1	1	0	25	BAP1+	PBRM1-	H3K36me3+	IO	NA	5	0
318	PM	46	46	0	2	White	4	2	NA	NA	NA	1	1	110	BAP1+	PBRM1-	H3K36me3-	Angiogenesis inhibitor	NA	60	1
319	PM	62	63	1	1	White	3	2	1	1	1	1	0	56	BAP1+	PBRM1-	H3K36me3+	Angiogenesis inhibitor	NA	10	0
320	PM	67	67	0	1	White	4	3	2	2	2	1	1	34	BAP1+	PBRM1+	H3K36me3+	Angiogenesis inhibitor	NA	6	1
321	PM	42	42	0	2	White	4	1	2	2	2	1	0	132	BAP1+	PBRM1-	H3K36me3-	Angiogenesis inhibitor	NA	28	1
322	PM	62	64	2	1	White	3	2	1	1	1	1	0	31	BAP1+	PBRM1-	H3K36me3+	Angiogenesis inhibitor	NA	4	1
323	PM	64	65	1	1	White	3	3	2	2	2	1	1	23	BAP1+	PBRM1-	H3K36me3-	Angiogenesis inhibitor	NA	9	1
324	PM	55	55	0	2	White	4	3	2	3	2	1	1	25	BAP1+	PBRM1-	H3K36me3+	Angiogenesis inhibitor	NA	10	0
325	PM	43	60	17	1	White	NA	9	2	2	NA	1	0	28	NA	PBRM1-	H3K36me3-	Angiogenesis inhibitor	NA	9	0
326	PM	65	65	0	1	White	4	3	2	2	2	1	1	22	BAP1+	PBRM1-	H3K36me3-	Angiogenesis inhibitor + IO	NA	2	1
327	PM	61	61	0	2	White	4	3	2	2	1	1	0	60	BAP1+	PBRM1-	H3K36me3-	Angiogenesis inhibitor + IO	NA	15	1
328	PM	60	70	10	2	White	3	1	2	2	NA	1	1	41	BAP1+	PBRM1-	H3K36me3+	None	NA	NA	NA
329	PM	69	75	6	2	White	3	2	2	2	1	1	0	93	BAP1+	PBRM1-	H3K36me3+	None	NA	NA	NA
330	PM	65	71	6	1	White	2	2	2	2	1	1	0	75	BAP1+	PBRM1-	H3K36me3-	None	NA	NA	NA
331	PM	47	54	7	1	White	4	9	2	2	1	1	0	6	BAP1+	PBRM1-	H3K36me3-	None	NA	NA	NA
332	PM	42	61	19	2	White	NA	9	NA	NA	NA	1	1	100	BAP1+	PBRM1+	H3K36me3+	None	NA	NA	NA
333	PM	51	63	12	1	White	NA	9	1	1	NA	1	1	143	BAP1+	PBRM1-	H3K36me3-	None	NA	NA	NA
334	PM	43	44	1	1	White	3	9	1	1	1	1	0	41.5	BAP1+	PBRM1-	H3K36me3+	None	NA	NA	NA
335	PM	50	50	0	1	White	4	9	3	2	NA	1	0	12.1	BAP1+	PBRM1+	H3K36me3+	IO	NA	11.57	0
336	PM	42	50	8	2	Other	2	2	2	1	NA	1	0	60.23	BAP1+	PBRM1-	H3K36me3+	IO	NA	5.47	1
337	PM	66	69	3	2	White	3	4	2	1	NA	1	0	65.27	BAP1+	PBRM1-	H3K36me3+	IO	NA	3.33	1
338	PM	64	70	6	1	White	1	2	2	1	NA	1	0	79.3	BAP1+	PBRM1-	H3K36me3+	Angiogenesis inhibitor	NA	50	1
339	PM	55	55	0	1	Asian	3	3	3	3	NA	1	1	90.77	BAP1+	PBRM1-	H3K36me3+	Angiogenesis inhibitor	NA	57	1
340	PM	61	61	0	2	White	3	3	2	3	NA	1	0	123.56	BAP1+	PBRM1-	H3K36me3+	Angiogenesis inhibitor	NA	120.13	0
341	PM	47	55	8	2	Other	2	9	2	1	NA	1	0	158.23	BAP1+	PBRM1+	H3K36me3+	Angiogenesis inhibitor	NA	113.07	1
342	PM	84	85	1	1	White	3	2	2	1	2	1	1	44.63	BAP1+	PBRM1-	H3K36me3+	Angiogenesis inhibitor	NA	32.13	1
343	PM	73	73	0	1	Other	4	2	2	1	2	1	0	79.77	BAP1+	PBRM1-	H3K36me3+	Angiogenesis inhibitor	NA	22.57	1
344	PM	69	69	0	1	White	4	4	3	3	2	1	0	35.67	BAP1+	PBRM1-	H3K36me3-	Angiogenesis inhibitor	NA	20.67	1
345	PM	70	70	0	1	Other	3	9	3	2	NA	1	1	41.4	BAP1+	PBRM1+	H3K36me3+	Angiogenesis inhibitor	NA	2	1
346	PM	58	58	0	1	Black	4	9	NA	NA	NA	1	1	58.87	BAP1+	PBRM1-	H3K36me3-	Angiogenesis inhibitor	NA	32.6	1
347	PM	34	34	0	1	Other	NA	9	2	1	NA	1	0	382.33	BAP1+	PBRM1-	H3K36me3+	Angiogenesis inhibitor	NA	35.8	0
348	PM	50.4712	52.7068	2.23562	1	White	1	2	1	1	1	1	0	130	BAP1+	PBRM1-	H3K36me3+	IO	NA	13	1
349	PM	58	60	2	1	White	3	3	1	1	2	1	1	92	BAP1+	PBRM1-	H3K36me3+	IO	NA	18	1
350	PM	65.2356	66.4055	1.16986	1	White	4	2	1	1	1	1	0	37	BAP1+	PBRM1-	H3K36me3+	IO	NA	7	1
351	PM	60.0301	60.0438	0.0136986	1	White	4	2	2	2	1	1	1	55	BAP1+	PBRM1-	H3K36me3-	IO	NA	10	1
352	PM	58.5425	61.2548	2.71233	1	White	1	2	2	2	1	1	1	78	BAP1+	PBRM1-	H3K36me3-	IO	NA	3	1
353	PM	49.2082	57.4986	8.29041	1	White	NA	4	1	1	1	1	1	89	BAP1+	PBRM1+	H3K36me3+	IO	NA	9	1
354	PM	58	64.126	6.12603	1	White	2	3	1	1	2	1	1	64	BAP1+	PBRM1+	H3K36me3-	Angiogenesis inhibitor	NA	0	NA
355	PM	53.1315	67.9808	14.8493	1	White	2	9	1	1	1	1	0	37	BAP1+	PBRM1-	H3K36me3+	Angiogenesis inhibitor	NA	12	1
356	PM	62	62	0	1	White	4	9	3	2	1	1	1	57	BAP1+	PBRM1-	H3K36me3+	Angiogenesis inhibitor	NA	35	1
357	PM	54.737	54.737	0	1	White	4	3	3	3	3	1	1	12	BAP1+	PBRM1+	H3K36me3+	Angiogenesis inhibitor	NA	3	0
358	PM	53	53	0	1	White	4	9	2	2	1	1	0	19	BAP1+	PBRM1-	H3K36me3-	Angiogenesis inhibitor + IO	NA	17	0
359	PM	58.2724	67.0144	8.74196	2	White	1	2	3	3	1	1	0	82.9	BAP1+	PBRM1-	H3K36me3+	Angiogenesis inhibitor	NA	NA	NA
360	PM	54.2806	64.3285	10.0479	1	White	1	1	1	1	1	1	1	79	BAP1+	PBRM1-	NA	None	NA	NA	NA
361	PM	82.9952	82.9952	0	1	White	4	4	2	2	2	1	1	56	BAP1+	PBRM1+	H3K36me3+	None	NA	NA	NA
362	PM	63.4524	72.8	9.34757	1	White	NA	9	1	1	1	1	1	2.2	BAP1+	PBRM1+	H3K36me3+	None	NA	NA	NA
363	PM	58.4641	61.8754	3.41136	2	White	3	2	1	2	1	1	0	19	BAP1+	PBRM1-	H3K36me3+	None	NA	NA	NA
364	PM	54	57	3	2	White	2	2	1	1	1	1	0	34.3802	BAP1+	PBRM1-	H3K36me3-	None	NA	NA	NA
365	PM	62.2724	67.8275	5.5551	2	White	1	2	1	2	1	1	0	59.3	BAP1+	PBRM1-	H3K36me3-	None	NA	NA	NA
366	PM	60	67	7	1	White	3	2	1	1	1	1	0	83.438	BAP1+	PBRM1-	H3K36me3-	None	NA	NA	NA
367	PM	38.9624	56.6982	17.7358	1	White	3	2	1	2	1	1	1	65.3	BAP1+	PBRM1-	H3K36me3-	None	NA	NA	NA
368	PM	55.7755	56.2026	0.427105	1	White	3	3	2	1	2	1	0	16	BAP1+	PBRM1+	H3K36me3+	None	NA	NA	NA
369	PM	65	68	3	1	White	3	3	1	2	1	1	1	22.2479	BAP1+	PBRM1-	H3K36me3+	None	NA	NA	NA
370	PM	61.7084	63.5	1.79158	1	White	3	3	1	1	1	1	0	41.5	BAP1+	PBRM1-	H3K36me3+	None	NA	NA	NA
371	PM	57.1307	57.1307	0	1	White	4	3	2	2	1	1	1	96.7	BAP1+	PBRM1-	H3K36me3+	None	NA	NA	NA
372	PM	57.9247	67.6	9.67529	1	White	1	3	1	2	1	1	1	11.1	BAP1+	PBRM1-	H3K36me3-	None	NA	NA	NA
373	PM	42.0014	47.0253	5.02396	2	White	1	2	1	1	1	1	0	167.868	BAP1+	PBRM1-	H3K36me3+	IO	NA	7.96694	1
374	PM	51.4305	51.4305	0	1	White	4	3	1	1	1	1	0	78.1818	BAP1+	PBRM1+	H3K36me3+	IO	NA	4.03306	1
375	PM	44.674	53.3005	8.62651	1	White	3	3	1	1	1	1	0	51.5041	BAP1+	PBRM1-	H3K36me3-	IO	NA	9.05785	1
376	PM	63.9836	64.386	0.402464	2	White	1	4	2	2	1	1	1	51.8347	BAP1-	PBRM1+	H3K36me3+	IO	NA	8.03306	1
377	PM	50.5845	53.7933	3.20876	1	White	3	3	1	1	1	1	1	48	BAP1+	PBRM1-	H3K36me3+	IO	NA	9.95041	1
378	PM	66.2067	67.3183	1.11157	2	Asian	1	3	1	1	1	1	1	126.612	BAP1-	PBRM1-	H3K36me3+	Angiogenesis inhibitor	NA	80.9256	1
379	PM	60.1451	66.2204	6.07529	2	White	1	2	2	2	1	1	1	84.9917	BAP1+	PBRM1-	NA	Angiogenesis inhibitor	NA	28.5289	1
380	PM	61.2457	61.2457	0	2	White	4	3	2	2	1	1	1	65.8182	BAP1+	PBRM1-	H3K36me3+	Angiogenesis inhibitor	NA	16.7603	1
381	PM	54.0274	57.9274	3.90005	1	White	3	4	1	1	1	1	0	30.7438	BAP1+	PBRM1-	H3K36me3-	Angiogenesis inhibitor + IO	NA	12.7934	0

## Sheet: Figure 3
Patient ID	PM Status	Age at initial dx	Age at met dx	Age difference between Mets and Initial Diagnosis	Sex (Male=1)	Race	Stage	Grade_Reported	IMDC	MSKCC Risk Category at time of Metastatic Disease; 1=Low 2=Intermediate 3=Poor	ECOG at diagnosis 1=ECOG0 2=ECOG1 3=ECOG2 4=ECOG3 5=ECOG4	ccRCC histology?	Survival Status (death=1)	Survival from mets dx	BAP1	PBRM1	H3K36me3	1st line group	days on tx	months on tx	Therapy Status (Moved onto new tx=1)
274	PM	51	55	4	1	White	NA	2	1	1	1	1	0	5	BAP1+	PBRM1-	H3K36me3+	IO	NA	3.63333	0
275	PM	61	69	8	1	White	3	3	1	1	1	1	0	NA	BAP1+	PBRM1-	H3K36me3+	Angiogenesis inhibitor	NA	11.73	0
276	PM	50	51	1	1	White	3	3	1	1	1	1	0	106.5	BAP1+	PBRM1-	H3K36me3-	IO	NA	6	0
277	PM	60	61	1	1	White	3	2	2	2	2	1	0	38.5	BAP1+	PBRM1+	H3K36me3-	IO	NA	2	1
278	PM	50	54	4	2	White	3	2	1	1	1	1	0	80.6	BAP1+	PBRM1-	H3K36me3-	None	NA	NA	NA
279	PM	57	70	13	1	White	2	2	1	1	1	1	0	120.1	BAP1+	PBRM1-	H3K36me3-	None	NA	NA	NA
280	PM	51	60	9	2	White	NA	9	NA	NA	1	1	0	40.4	BAP1+	PBRM1+	H3K36me3+	None	NA	NA	NA
281	PM	65	72	7	2	White	1	1	1	1	2	1	0	85.3	BAP1+	PBRM1-	H3K36me3-	Angiogenesis inhibitor	NA	3	1
282	PM	61	61	0	2	White	4	2	3	2	1	1	0	100.3	BAP1+	PBRM1-	H3K36me3-	Angiogenesis inhibitor	NA	0.5	0
283	PM	52	64	12	1	White	1	2	1	2	1	1	0	18.4	BAP1+	PBRM1-	H3K36me3+	Angiogenesis inhibitor	NA	NA	0
284	PM	51	66	15	2	White	NA	9	1	1	1	1	0	91.4	BAP1+	PBRM1-	H3K36me3+	Angiogenesis inhibitor	NA	0.5	1
285	PM	79	79	0	1	White	3	4	2	2	2	1	0	66.5	BAP1+	PBRM1-	H3K36me3-	Angiogenesis inhibitor	NA	38	1
286	PM	48	73	25	2	White	NA	9	1	1	2	1	1	114	BAP1+	PBRM1+	H3K36me3-	Angiogenesis inhibitor	NA	29	1
287	PM	48	48	0	1	White	4	3	2	2	1	1	0	97.1	BAP1+	PBRM1-	H3K36me3-	Angiogenesis inhibitor	NA	29	1
288	PM	71	74	3	1	White	3	3	1	1	1	1	0	84.7	BAP1+	PBRM1-	H3K36me3-	Angiogenesis inhibitor	NA	57	1
289	PM	52	54	2	1	White	4	4	1	NA	1	1	0	126.6	BAP1+	PBRM1-	H3K36me3-	Angiogenesis inhibitor	NA	10	1
290	PM	48	56	8	2	White	NA	9	NA	NA	3	1	1	59	BAP1+	PBRM1-	H3K36me3-	Angiogenesis inhibitor	NA	16	1
291	PM	53	61	8	2	White	2	2	1	1	1	1	1	74.9	BAP1+	PBRM1-	H3K36me3-	Angiogenesis inhibitor + IO	NA	54	0
292	PM	48	51	3	1	White	2	9	1	1	1	1	0	166.9	BAP1+	PBRM1-	H3K36me3+	Angiogenesis inhibitor + IO	NA	15	0
293	PM	51	53	2	2	White	1	2	1	1	1	1	0	174	BAP1+	PBRM1-	H3K36me3+	IO	NA	0.566667	0
294	PM	70	70	0	2	White	4	3	2	2	1	1	1	9	BAP1+	NA	H3K36me3+	Angiogenesis inhibitor	NA	0.466667	NA
295	PM	61	63	2	1	White	3	2	1	1	1	1	0	43	BAP1+	PBRM1-	H3K36me3-	Angiogenesis inhibitor	NA	29.3667	0
296	PM	54	57	3	2	White	2	2	2	2	1	1	0	119	BAP1+	PBRM1+	H3K36me3+	Angiogenesis inhibitor	NA	21.5667	1
297	PM	43	49	6	2	White	1	2	1	1	2	1	0	138	BAP1+	PBRM1-	H3K36me3-	Angiogenesis inhibitor	NA	42.3667	1
298	PM	43	56	13	2	White	NA	2	1	1	1	1	0	71	BAP1+	PBRM1-	H3K36me3-	Angiogenesis inhibitor	NA	14.7	1
299	PM	43	51	8	1	White	3	2	2	2	1	1	0	164	BAP1+	PBRM1+	H3K36me3-	Angiogenesis inhibitor	NA	63.1	1
300	PM	53	57	4	2	White	NA	3	1	1	1	1	0	154	BAP1+	PBRM1-	H3K36me3+	Angiogenesis inhibitor	NA	102.367	0
301	PM	71	75	4	1	White	NA	3	1	1	1	1	0	140	BAP1+	PBRM1-	H3K36me3-	Angiogenesis inhibitor	NA	7.26667	1
302	PM	50	66	16	1	White	NA	3	2	2	1	1	1	34	BAP1+	PBRM1-	H3K36me3+	Angiogenesis inhibitor	NA	6.73333	0
303	PM	65	65	0	1	White	4	4	2	2	1	1	1	22	BAP1+	PBRM1-	H3K36me3-	Angiogenesis inhibitor	NA	6.73333	0
304	PM	68	69	1	2	White	NA	4	2	2	1	1	0	36	BAP1-	PBRM1-	H3K36me3-	Angiogenesis inhibitor	NA	17.2	1
305	PM	74	74	0	1	White	4	4	2	2	1	1	0	102	BAP1+	PBRM1-	H3K36me3-	Angiogenesis inhibitor	NA	19.7333	0
306	PM	54	56	2	1	White	NA	4	2	2	1	1	0	112	BAP1+	PBRM1-	H3K36me3+	Angiogenesis inhibitor	NA	44.9667	1
307	PM	51	57	6	2	White	NA	4	1	1	1	1	0	140	BAP1-	PBRM1-	H3K36me3+	Angiogenesis inhibitor	NA	80.7667	1
308	PM	71	71	0	2	White	4	3	1	1	1	1	1	21	BAP1+	PBRM1+	H3K36me3+	Angiogenesis inhibitor	NA	2.76667	1
309	PM	47	49	2	2	White	NA	3	1	1	1	1	0	142	BAP1+	PBRM1-	H3K36me3+	Angiogenesis inhibitor	NA	5.53333	1
310	PM	68	83	15	1	White	2	3	3	3	2	1	1	3	BAP1+	PBRM1+	H3K36me3+	Angiogenesis inhibitor	NA	3.03333	0
311	PM	52	54	2	1	White	1	4	2	2	1	1	0	127	BAP1+	PBRM1-	H3K36me3-	Angiogenesis inhibitor + IO	NA	53.8	0
312	PM	57	59	2	1	White	NA	3	2	2	NA	1	1	93	BAP1+	PBRM1+	H3K36me3+	None	NA	NA	NA
313	PM	62	66	4	2	White	1	3	1	1	1	1	1	88	BAP1+	PBRM1-	H3K36me3-	None	NA	NA	NA
314	PM	59	65	6	1	White	2	3	1	NA	1	1	0	72	BAP1+	PBRM1-	H3K36me3+	None	NA	NA	NA
315	PM	53	60	7	1	White	NA	3	2	2	2	1	0	14	BAP1+	PBRM1-	H3K36me3-	None	NA	NA	NA
316	PM	58	61	3	1	White	4	4	1	1	2	1	0	196	BAP1+	PBRM1-	H3K36me3-	None	NA	NA	NA
317	PM	65	65	0	2	White	3	4	2	2	1	1	0	25	BAP1+	PBRM1-	H3K36me3+	IO	NA	5	0
318	PM	46	46	0	2	White	4	2	NA	NA	NA	1	1	110	BAP1+	PBRM1-	H3K36me3-	Angiogenesis inhibitor	NA	60	1
319	PM	62	63	1	1	White	3	2	1	1	1	1	0	56	BAP1+	PBRM1-	H3K36me3+	Angiogenesis inhibitor	NA	10	0
320	PM	67	67	0	1	White	4	3	2	2	2	1	1	34	BAP1+	PBRM1+	H3K36me3+	Angiogenesis inhibitor	NA	6	1
321	PM	42	42	0	2	White	4	1	2	2	2	1	0	132	BAP1+	PBRM1-	H3K36me3-	Angiogenesis inhibitor	NA	28	1
322	PM	62	64	2	1	White	3	2	1	1	1	1	0	31	BAP1+	PBRM1-	H3K36me3+	Angiogenesis inhibitor	NA	4	1
323	PM	64	65	1	1	White	3	3	2	2	2	1	1	23	BAP1+	PBRM1-	H3K36me3-	Angiogenesis inhibitor	NA	9	1
324	PM	55	55	0	2	White	4	3	2	3	2	1	1	25	BAP1+	PBRM1-	H3K36me3+	Angiogenesis inhibitor	NA	10	0
325	PM	43	60	17	1	White	NA	9	2	2	NA	1	0	28	NA	PBRM1-	H3K36me3-	Angiogenesis inhibitor	NA	9	0
326	PM	65	65	0	1	White	4	3	2	2	2	1	1	22	BAP1+	PBRM1-	H3K36me3-	Angiogenesis inhibitor + IO	NA	2	1
327	PM	61	61	0	2	White	4	3	2	2	1	1	0	60	BAP1+	PBRM1-	H3K36me3-	Angiogenesis inhibitor + IO	NA	15	1
328	PM	60	70	10	2	White	3	1	2	2	NA	1	1	41	BAP1+	PBRM1-	H3K36me3+	None	NA	NA	NA
329	PM	69	75	6	2	White	3	2	2	2	1	1	0	93	BAP1+	PBRM1-	H3K36me3+	None	NA	NA	NA
330	PM	65	71	6	1	White	2	2	2	2	1	1	0	75	BAP1+	PBRM1-	H3K36me3-	None	NA	NA	NA
331	PM	47	54	7	1	White	4	9	2	2	1	1	0	6	BAP1+	PBRM1-	H3K36me3-	None	NA	NA	NA
332	PM	42	61	19	2	White	NA	9	NA	NA	NA	1	1	100	BAP1+	PBRM1+	H3K36me3+	None	NA	NA	NA
333	PM	51	63	12	1	White	NA	9	1	1	NA	1	1	143	BAP1+	PBRM1-	H3K36me3-	None	NA	NA	NA
334	PM	43	44	1	1	White	3	9	1	1	1	1	0	41.5	BAP1+	PBRM1-	H3K36me3+	None	NA	NA	NA
335	PM	50	50	0	1	White	4	9	3	2	NA	1	0	12.1	BAP1+	PBRM1+	H3K36me3+	IO	NA	11.57	0
336	PM	42	50	8	2	Other	2	2	2	1	NA	1	0	60.23	BAP1+	PBRM1-	H3K36me3+	IO	NA	5.47	1
337	PM	66	69	3	2	White	3	4	2	1	NA	1	0	65.27	BAP1+	PBRM1-	H3K36me3+	IO	NA	3.33	1
338	PM	64	70	6	1	White	1	2	2	1	NA	1	0	79.3	BAP1+	PBRM1-	H3K36me3+	Angiogenesis inhibitor	NA	50	1
339	PM	55	55	0	1	Asian	3	3	3	3	NA	1	1	90.77	BAP1+	PBRM1-	H3K36me3+	Angiogenesis inhibitor	NA	57	1
340	PM	61	61	0	2	White	3	3	2	3	NA	1	0	123.56	BAP1+	PBRM1-	H3K36me3+	Angiogenesis inhibitor	NA	120.13	0
341	PM	47	55	8	2	Other	2	9	2	1	NA	1	0	158.23	BAP1+	PBRM1+	H3K36me3+	Angiogenesis inhibitor	NA	113.07	1
342	PM	84	85	1	1	White	3	2	2	1	2	1	1	44.63	BAP1+	PBRM1-	H3K36me3+	Angiogenesis inhibitor	NA	32.13	1
343	PM	73	73	0	1	Other	4	2	2	1	2	1	0	79.77	BAP1+	PBRM1-	H3K36me3+	Angiogenesis inhibitor	NA	22.57	1
344	PM	69	69	0	1	White	4	4	3	3	2	1	0	35.67	BAP1+	PBRM1-	H3K36me3-	Angiogenesis inhibitor	NA	20.67	1
345	PM	70	70	0	1	Other	3	9	3	2	NA	1	1	41.4	BAP1+	PBRM1+	H3K36me3+	Angiogenesis inhibitor	NA	2	1
346	PM	58	58	0	1	Black	4	9	NA	NA	NA	1	1	58.87	BAP1+	PBRM1-	H3K36me3-	Angiogenesis inhibitor	NA	32.6	1
347	PM	34	34	0	1	Other	NA	9	2	1	NA	1	0	382.33	BAP1+	PBRM1-	H3K36me3+	Angiogenesis inhibitor	NA	35.8	0
348	PM	50.4712	52.7068	2.23562	1	White	1	2	1	1	1	1	0	130	BAP1+	PBRM1-	H3K36me3+	IO	NA	13	1
349	PM	58	60	2	1	White	3	3	1	1	2	1	1	92	BAP1+	PBRM1-	H3K36me3+	IO	NA	18	1
350	PM	65.2356	66.4055	1.16986	1	White	4	2	1	1	1	1	0	37	BAP1+	PBRM1-	H3K36me3+	IO	NA	7	1
351	PM	60.0301	60.0438	0.0136986	1	White	4	2	2	2	1	1	1	55	BAP1+	PBRM1-	H3K36me3-	IO	NA	10	1
352	PM	58.5425	61.2548	2.71233	1	White	1	2	2	2	1	1	1	78	BAP1+	PBRM1-	H3K36me3-	IO	NA	3	1
353	PM	49.2082	57.4986	8.29041	1	White	NA	4	1	1	1	1	1	89	BAP1+	PBRM1+	H3K36me3+	IO	NA	9	1
354	PM	58	64.126	6.12603	1	White	2	3	1	1	2	1	1	64	BAP1+	PBRM1+	H3K36me3-	Angiogenesis inhibitor	NA	0	NA
355	PM	53.1315	67.9808	14.8493	1	White	2	9	1	1	1	1	0	37	BAP1+	PBRM1-	H3K36me3+	Angiogenesis inhibitor	NA	12	1
356	PM	62	62	0	1	White	4	9	3	2	1	1	1	57	BAP1+	PBRM1-	H3K36me3+	Angiogenesis inhibitor	NA	35	1
357	PM	54.737	54.737	0	1	White	4	3	3	3	3	1	1	12	BAP1+	PBRM1+	H3K36me3+	Angiogenesis inhibitor	NA	3	0
358	PM	53	53	0	1	White	4	9	2	2	1	1	0	19	BAP1+	PBRM1-	H3K36me3-	Angiogenesis inhibitor + IO	NA	17	0
359	PM	58.2724	67.0144	8.74196	2	White	1	2	3	3	1	1	0	82.9	BAP1+	PBRM1-	H3K36me3+	Angiogenesis inhibitor	NA	NA	NA
360	PM	54.2806	64.3285	10.0479	1	White	1	1	1	1	1	1	1	79	BAP1+	PBRM1-	NA	None	NA	NA	NA
361	PM	82.9952	82.9952	0	1	White	4	4	2	2	2	1	1	56	BAP1+	PBRM1+	H3K36me3+	None	NA	NA	NA
362	PM	63.4524	72.8	9.34757	1	White	NA	9	1	1	1	1	1	2.2	BAP1+	PBRM1+	H3K36me3+	None	NA	NA	NA
363	PM	58.4641	61.8754	3.41136	2	White	3	2	1	2	1	1	0	19	BAP1+	PBRM1-	H3K36me3+	None	NA	NA	NA
364	PM	54	57	3	2	White	2	2	1	1	1	1	0	34.3802	BAP1+	PBRM1-	H3K36me3-	None	NA	NA	NA
365	PM	62.2724	67.8275	5.5551	2	White	1	2	1	2	1	1	0	59.3	BAP1+	PBRM1-	H3K36me3-	None	NA	NA	NA
366	PM	60	67	7	1	White	3	2	1	1	1	1	0	83.438	BAP1+	PBRM1-	H3K36me3-	None	NA	NA	NA
367	PM	38.9624	56.6982	17.7358	1	White	3	2	1	2	1	1	1	65.3	BAP1+	PBRM1-	H3K36me3-	None	NA	NA	NA
368	PM	55.7755	56.2026	0.427105	1	White	3	3	2	1	2	1	0	16	BAP1+	PBRM1+	H3K36me3+	None	NA	NA	NA
369	PM	65	68	3	1	White	3	3	1	2	1	1	1	22.2479	BAP1+	PBRM1-	H3K36me3+	None	NA	NA	NA
370	PM	61.7084	63.5	1.79158	1	White	3	3	1	1	1	1	0	41.5	BAP1+	PBRM1-	H3K36me3+	None	NA	NA	NA
371	PM	57.1307	57.1307	0	1	White	4	3	2	2	1	1	1	96.7	BAP1+	PBRM1-	H3K36me3+	None	NA	NA	NA
372	PM	57.9247	67.6	9.67529	1	White	1	3	1	2	1	1	1	11.1	BAP1+	PBRM1-	H3K36me3-	None	NA	NA	NA
373	PM	42.0014	47.0253	5.02396	2	White	1	2	1	1	1	1	0	167.868	BAP1+	PBRM1-	H3K36me3+	IO	NA	7.96694	1
374	PM	51.4305	51.4305	0	1	White	4	3	1	1	1	1	0	78.1818	BAP1+	PBRM1+	H3K36me3+	IO	NA	4.03306	1
375	PM	44.674	53.3005	8.62651	1	White	3	3	1	1	1	1	0	51.5041	BAP1+	PBRM1-	H3K36me3-	IO	NA	9.05785	1
376	PM	63.9836	64.386	0.402464	2	White	1	4	2	2	1	1	1	51.8347	BAP1-	PBRM1+	H3K36me3+	IO	NA	8.03306	1
377	PM	50.5845	53.7933	3.20876	1	White	3	3	1	1	1	1	1	48	BAP1+	PBRM1-	H3K36me3+	IO	NA	9.95041	1
378	PM	66.2067	67.3183	1.11157	2	Asian	1	3	1	1	1	1	1	126.612	BAP1-	PBRM1-	H3K36me3+	Angiogenesis inhibitor	NA	80.9256	1
379	PM	60.1451	66.2204	6.07529	2	White	1	2	2	2	1	1	1	84.9917	BAP1+	PBRM1-	NA	Angiogenesis inhibitor	NA	28.5289	1
380	PM	61.2457	61.2457	0	2	White	4	3	2	2	1	1	1	65.8182	BAP1+	PBRM1-	H3K36me3+	Angiogenesis inhibitor	NA	16.7603	1
381	PM	54.0274	57.9274	3.90005	1	White	3	4	1	1	1	1	0	30.7438	BAP1+	PBRM1-	H3K36me3-	Angiogenesis inhibitor + IO	NA	12.7934	0

## Sheet: Figure 4
Sample ID	Group	BAP1	PBRM1	H3K36me3	IHC	Category	Most aggressive pattern
1	No PM	BAP1+	PBRM1+	H3K36me3-	Only SEDT2-	Aggressive	Solid sheet
2	No PM	BAP1+	PBRM1+	H3K36me3+	All +	Aggressive	Rhabdoid
3	No PM	BAP1+	PBRM1-	H3K36me3+	Only PBRM1-	Aggressive	Solid sheet
4	No PM	BAP1+	PBRM1+	H3K36me3+	All +	Indolent	Large nests
5	No PM	BAP1-	PBRM1-	H3K36me3-	BAP1-	Aggressive	Solid sheet
6	No PM	BAP1+	PBRM1-	H3K36me3+	Only PBRM1-	Aggressive	Rhabdoid
7	No PM	BAP1-	PBRM1+	H3K36me3-	BAP1-	Aggressive	Solid sheet
8	No PM	BAP1-	PBRM1+	H3K36me3-	BAP1-	Intermediate	Alveolar
9	No PM	BAP1+	PBRM1-	H3K36me3+	Only PBRM1-	Intermediate	Trabecular
10	No PM	BAP1+	PBRM1+		NA	Aggressive	Solid sheet
11	No PM	BAP1+	PBRM1-	H3K36me3+	Only PBRM1-	Aggressive	Solid sheet
12	No PM	BAP1+	PBRM1-	H3K36me3+	Only PBRM1-	Indolent	Large nests
13	No PM	BAP1+	PBRM1+	H3K36me3-	Only SEDT2-	Aggressive	Sarcomatoid
14	No PM	BAP1+	PBRM1-	H3K36me3+	Only PBRM1-	Intermediate	Trabecular
15	No PM	BAP1-	PBRM1+	H3K36me3+	BAP1-	Intermediate	Alveolar
16	No PM	BAP1+	PBRM1+	H3K36me3+	All +	Indolent	Large nests
17	No PM	BAP1+	PBRM1-	H3K36me3+	Only PBRM1-	Aggressive	Rhabdoid
18	No PM	BAP1+	PBRM1+	H3K36me3+	All +	Indolent	Acinar
19	No PM	BAP1+	PBRM1-	H3K36me3-	PBRM1- & SEDT2-	Aggressive	Solid sheet
20	No PM	BAP1+	PBRM1+	H3K36me3+	All +	Aggressive	Rhabdoid
21	No PM	BAP1-	PBRM1+	H3K36me3+	BAP1-	Aggressive	Rhabdoid
22	No PM	BAP1+	PBRM1-	H3K36me3+	Only PBRM1-	Aggressive	Solid sheet
23	No PM	BAP1+	PBRM1-	H3K36me3-	PBRM1- & SEDT2-	Aggressive	Solid sheet
24	No PM	BAP1-	PBRM1+	H3K36me3+	BAP1-	Indolent	Small nests
25	No PM	BAP1+	PBRM1+		NA	Aggressive	Solid sheet
26	No PM	BAP1+	PBRM1-	H3K36me3-	PBRM1- & SEDT2-	Aggressive	Solid sheet
27	No PM	BAP1+	PBRM1-	H3K36me3+	Only PBRM1-	Aggressive	Solid sheet
28	No PM	BAP1-	PBRM1+	H3K36me3+	BAP1-	Aggressive	Solid sheet
29	No PM	BAP1+	PBRM1-	H3K36me3+	Only PBRM1-	Aggressive	Solid sheet
30	No PM	BAP1+	PBRM1-	H3K36me3+	Only PBRM1-	Indolent	Acinar
31	No PM	BAP1+	PBRM1+	H3K36me3+	All +	Aggressive	Solid sheet
32	No PM	BAP1+	PBRM1-	H3K36me3-	PBRM1- & SEDT2-	Aggressive	Solid sheet
33	No PM	BAP1+	PBRM1+	H3K36me3+	All +	Intermediate	Alveolar
34	No PM	BAP1+	PBRM1-	H3K36me3+	Only PBRM1-	Indolent	Small nests
35	No PM	BAP1-	PBRM1-	H3K36me3+	BAP1-	Aggressive	Solid sheet
36	No PM	BAP1+	PBRM1-	H3K36me3+	Only PBRM1-	Aggressive	Solid sheet
37	No PM	BAP1+	PBRM1-	H3K36me3-	PBRM1- & SEDT2-	Indolent	Large nests
38	No PM	BAP1+	PBRM1-	H3K36me3+	Only PBRM1-	Indolent	Large nests
39	No PM	BAP1+	PBRM1-	H3K36me3-	PBRM1- & SEDT2-	Aggressive	Solid sheet
40	No PM	BAP1+	PBRM1-		NA	Intermediate	Trabecular
41	No PM	BAP1+	PBRM1+	H3K36me3+	All +	Aggressive	Solid sheet
42	No PM	BAP1-	PBRM1+	H3K36me3-	BAP1-	Aggressive	Rhabdoid
43	No PM	BAP1+	PBRM1-	H3K36me3+	Only PBRM1-	Aggressive	Solid sheet
44	No PM	BAP1+	PBRM1-	H3K36me3+	Only PBRM1-	Aggressive	Sarcomatoid
45	No PM	BAP1+	PBRM1+	H3K36me3-	Only SEDT2-	Aggressive	Sarcomatoid
46	No PM	BAP1+	PBRM1-	H3K36me3+	Only PBRM1-	Aggressive	Sarcomatoid
47	No PM	BAP1-	PBRM1+	H3K36me3+	BAP1-	Aggressive	Sarcomatoid
48	No PM	BAP1+	PBRM1-	H3K36me3+	Only PBRM1-	Indolent	Acinar
49	No PM	BAP1+	PBRM1+	H3K36me3+	All +	Aggressive	Sarcomatoid
50	No PM	BAP1+	PBRM1-	H3K36me3+	Only PBRM1-	Aggressive	Sarcomatoid
51	No PM	BAP1+	PBRM1+	H3K36me3+	All +	Aggressive	Solid sheet
52	No PM	BAP1+	PBRM1+	H3K36me3+	All +	Aggressive	Rhabdoid
53	No PM	BAP1+	PBRM1-	H3K36me3-	PBRM1- & SEDT2-	Aggressive	Solid sheet
54	No PM	BAP1+	PBRM1-	H3K36me3+	Only PBRM1-	Aggressive	Solid sheet
55	No PM	BAP1+	PBRM1-		NA	Aggressive	Rhabdoid
56	No PM	BAP1+	PBRM1+		NA	Aggressive	Solid sheet
57	No PM	BAP1+	PBRM1+	H3K36me3-	Only SEDT2-	Aggressive	Sarcomatoid
58	No PM	BAP1-	PBRM1-	H3K36me3-	BAP1-	Aggressive	Solid sheet
59	No PM	BAP1+	PBRM1-	H3K36me3+	Only PBRM1-	Indolent	Large nests
60	No PM	BAP1+	PBRM1-	H3K36me3+	Only PBRM1-	Intermediate	Alveolar
61	No PM	BAP1-	PBRM1+	H3K36me3+	BAP1-	Aggressive	Solid sheet
62	No PM	BAP1+	PBRM1+	H3K36me3+	All +	Aggressive	Solid sheet
63	No PM	BAP1+	PBRM1-	H3K36me3-	PBRM1- & SEDT2-	Aggressive	Solid sheet
64	No PM	BAP1-	PBRM1+	H3K36me3+	BAP1-	Aggressive	Solid sheet
65	No PM	BAP1+	PBRM1+	H3K36me3-	Only SEDT2-	Aggressive	Solid sheet
66	No PM	BAP1+	PBRM1-	H3K36me3+	Only PBRM1-	Aggressive	Solid sheet
67	No PM	BAP1+	PBRM1-	H3K36me3+	Only PBRM1-	Intermediate	Trabecular
68	No PM	BAP1+	PBRM1-	H3K36me3-	PBRM1- & SEDT2-	Aggressive	Solid sheet
69	No PM	BAP1+	PBRM1-	H3K36me3+	Only PBRM1-	Intermediate	Trabecular
70	No PM	BAP1-	PBRM1+	H3K36me3-	BAP1-	Aggressive	Rhabdoid
71	No PM	BAP1+	PBRM1-	H3K36me3+	Only PBRM1-	Indolent	Large nests
72	No PM	BAP1+	PBRM1-	H3K36me3-	PBRM1- & SEDT2-	Aggressive	Rhabdoid
73	No PM	BAP1-	PBRM1+	H3K36me3+	BAP1-	Aggressive	Solid sheet
74	No PM	BAP1+	PBRM1-	H3K36me3+	Only PBRM1-	Aggressive	Sarcomatoid
75	No PM	BAP1+	PBRM1-		NA	Aggressive	Solid sheet
76	No PM	BAP1+	PBRM1-	H3K36me3+	Only PBRM1-	Aggressive	Rhabdoid
77	No PM	BAP1+	PBRM1-		NA	Intermediate	Alveolar
78	No PM	BAP1-	PBRM1-	H3K36me3-	BAP1-	Aggressive	Solid sheet
79	No PM	BAP1-	PBRM1-	H3K36me3-	BAP1-	Intermediate	Trabecular
80	No PM	BAP1-	PBRM1-	H3K36me3+	BAP1-	Aggressive	Solid sheet
81	No PM	BAP1+	PBRM1+		NA	Aggressive	Sarcomatoid
82	No PM	BAP1+	PBRM1-	H3K36me3-	PBRM1- & SEDT2-	Aggressive	Solid sheet
83	No PM	BAP1+	PBRM1-		NA	Indolent	Microcystic
84	No PM	BAP1+	PBRM1-	H3K36me3+	Only PBRM1-	Aggressive	Sarcomatoid
85	No PM	BAP1-	PBRM1-	H3K36me3+	BAP1-	Aggressive	Rhabdoid
86	No PM	BAP1+	PBRM1-	H3K36me3+	Only PBRM1-	Aggressive	Solid sheet
87	No PM	BAP1+	PBRM1-	H3K36me3-	PBRM1- & SEDT2-	Intermediate	Trabecular
88	No PM	BAP1-	PBRM1+	H3K36me3+	BAP1-	Indolent	Acinar
89	No PM	BAP1-	PBRM1-	H3K36me3+	BAP1-	Aggressive	Sarcomatoid
90	No PM	BAP1+	PBRM1-	H3K36me3+	Only PBRM1-	Intermediate	Trabecular
91	No PM	BAP1-	PBRM1+	H3K36me3+	BAP1-	Aggressive	Solid sheet
92	No PM	BAP1+	PBRM1-	H3K36me3+	Only PBRM1-	Aggressive	Solid sheet
93	No PM	BAP1+	PBRM1-	H3K36me3+	Only PBRM1-	Intermediate	Alveolar
94	No PM	BAP1-	PBRM1-	H3K36me3-	BAP1-	Aggressive	Solid sheet
95	No PM	BAP1+	PBRM1-	H3K36me3+	Only PBRM1-	Aggressive	Solid sheet
96	No PM	BAP1+	PBRM1+	H3K36me3+	All +	Aggressive	Sarcomatoid
97	No PM	BAP1-	PBRM1+	H3K36me3+	BAP1-	Aggressive	Sarcomatoid
98	No PM	BAP1+	PBRM1-	H3K36me3-	PBRM1- & SEDT2-	Aggressive	Solid sheet
99	No PM	BAP1+	PBRM1+	H3K36me3+	All +	Intermediate	Alveolar
100	No PM	BAP1-	PBRM1+	H3K36me3+	BAP1-	Aggressive	Sarcomatoid
101	No PM	BAP1-	PBRM1-	H3K36me3-	BAP1-	Intermediate	Trabecular
102	No PM	BAP1-	PBRM1+	H3K36me3+	BAP1-	Aggressive	Sarcomatoid
103	No PM	BAP1+	PBRM1-	H3K36me3-	PBRM1- & SEDT2-	Aggressive	Solid sheet
104	No PM	BAP1+	PBRM1+	H3K36me3+	All +	Intermediate	Papillary
105	No PM	BAP1-	PBRM1+	H3K36me3-	BAP1-	Aggressive	Solid sheet
106	No PM	BAP1+	PBRM1-	H3K36me3-	PBRM1- & SEDT2-	Aggressive	Solid sheet
107	No PM	BAP1+	PBRM1+	H3K36me3+	All +	Aggressive	Solid sheet
108	No PM	BAP1+	PBRM1+	H3K36me3-	Only SEDT2-	Aggressive	Sarcomatoid
109	No PM	BAP1+	PBRM1-	H3K36me3+	Only PBRM1-	Aggressive	Rhabdoid
110	No PM	BAP1+	PBRM1-	H3K36me3-	PBRM1- & SEDT2-	Intermediate	Trabecular
196658	PM	BAP1+	PBRM1-	H3K36me3+	Only PBRM1-	Intermediate	Alveolar/trabecular
KC778036	PM	BAP1+	PBRM1-	H3K36me3+	Only PBRM1-	Indolent	Small nest
KC00759-T1-B7	PM	BAP1+	PBRM1-	H3K36me3-	PBRM1- & SEDT2-	Aggressive	Solid
347109	PM	BAP1+	PBRM1-	H3K36me3-	PBRM1- & SEDT2-	Indolent	Small
KC01888-T1-A5	PM	BAP1+	PBRM1-	H3K36me3+	Only PBRM1-	Aggressive	Solid
KC104716	PM	BAP1+	PBRM1-	H3K36me3+	Only PBRM1-	Indolent	Small/ large
KC01165-T1-B3	PM	BAP1+	PBRM1-	H3K36me3+	Only PBRM1-	Indolent	large nest
KC925132	PM	BAP1+	PBRM1+	H3K36me3+	All +	Intermediate	alveolar
KC689994	PM	BAP1+	PBRM1+	H3K36me3+	All +	Intermediate	alveolar
KC753000	PM	BAP1+	PBRM1-	H3K36me3+	Only PBRM1-	Indolent	large nest
KC01326-T1-A7	PM	BAP1+	PBRM1-	H3K36me3+	Only PBRM1-	Aggressive	Solid
367438	PM	BAP1+	PBRM1-	NA	NA	Aggressive	solid sheet
956130	PM	BAP1+	PBRM1+	H3K36me3+	All +	Indolent	large
991879	PM	BAP1+	PBRM1+	H3K36me3+	All +	Aggressive	solid
KC600617	PM	BAP1+	PBRM1-	H3K36me3-	PBRM1- & SEDT2-	Indolent	large nest
KC483823	PM	BAP1+	PBRM1-	H3K36me3+	Only PBRM1-	Indolent	Small nest
KC910533	PM	BAP1+	PBRM1-	H3K36me3+	Only PBRM1-	Aggressive	solid
KC270109	PM	BAP1+	PBRM1-	H3K36me3+	Only PBRM1-	Aggressive	Solid/necrosis
KC291214	PM	BAP1+	PBRM1-	H3K36me3+	Only PBRM1-	Indolent	Large Nest
KC904545	PM	BAP1+	PBRM1+	H3K36me3+	All +	Intermediate	Trabecular
KC794489	PM	BAP1+	PBRM1-	H3K36me3+	Only PBRM1-	Indolent	large nest
KC856418	PM	BAP1+	PBRM1-	H3K36me3+	Only PBRM1-	Indolent	Small nest
KC183975	PM	BAP1+	PBRM1-	H3K36me3+	Only PBRM1-	Indolent	Small nest
KC107963	PM	BAP1+	PBRM1-	H3K36me3-	PBRM1- & SEDT2-	Indolent	Small nest
KC590294	PM	BAP1+	PBRM1+	H3K36me3-	Only SEDT2-	Intermediate	Trabecular
KC983505	PM	BAP1+	PBRM1-	H3K36me3-	PBRM1- & SEDT2-	Intermediate	Alveolar
KC213972	PM	BAP1+	PBRM1-	H3K36me3-	PBRM1- & SEDT2-	Indolent	Large Nest
KC983954	PM	BAP1+	PBRM1-	H3K36me3-	PBRM1- & SEDT2-	Indolent	Large Nest
KC480289	PM	BAP1+	PBRM1-	H3K36me3-	PBRM1- & SEDT2-	Aggressive	Solid Necrotic
KC138504	PM	BAP1+	PBRM1-	H3K36me3-	PBRM1- & SEDT2-	Indolent	Small nest
KC474864	PM	BAP1+	PBRM1-	H3K36me3+	Only PBRM1-	Indolent	Small nest
KC513046	PM	BAP1+	PBRM1-	H3K36me3+	Only PBRM1-	Indolent	nested
KC572459	PM	BAP1+	PBRM1+	H3K36me3+	All +	Indolent	Small Nest
KC147538	PM	BAP1+	PBRM1+	H3K36me3-	Only SEDT2-	Aggressive	solid
KC126320	PM	BAP1+	PBRM1+	H3K36me3-	Only SEDT2-	Indolent	Nested
KC781864	PM	BAP1+	PBRM1-	H3K36me3-	PBRM1- & SEDT2-	Intermediate	ALVEOLAR
KC112192	PM	BAP1+	PBRM1-	H3K36me3-	PBRM1- & SEDT2-	Aggressive	solid
KC611302	PM	BAP1+	PBRM1-	H3K36me3-	PBRM1- & SEDT2-	Indolent	Small Nest
KC300241	PM	BAP1+	PBRM1-	H3K36me3-	PBRM1- & SEDT2-	Intermediate	trabecular
KC652076	PM	BAP1+	PBRM1-	H3K36me3-	PBRM1- & SEDT2-	Intermediate	papillar/alveolar
KC163627	PM	BAP1+	PBRM1-	H3K36me3-	PBRM1- & SEDT2-	Indolent	Small Nest
KC446405	PM	BAP1+	PBRM1-	H3K36me3-	PBRM1- & SEDT2-	Indolent	Small nest
KC810184	PM	BAP1+	PBRM1-	H3K36me3-	PBRM1- & SEDT2-	Indolent	Small Nest
KC409186	PM	BAP1+	PBRM1-	H3K36me3+	Only PBRM1-	Indolent	Smal
KC517534	PM	BAP1+	PBRM1-	H3K36me3+	Only PBRM1-	Indolent	small nest
KC240265	PM	BAP1+	PBRM1-	H3K36me3+	Only PBRM1-	Indolent	Large Nest
KC701546	PM	BAP1+	PBRM1-	H3K36me3+	Only PBRM1-	Intermediate	Trabecular, inflammed
KC422523	PM	BAP1+	PBRM1+	H3K36me3+	All +	Intermediate	alveolar
KC151247	PM	BAP1+	PBRM1+	H3K36me3+	All +	Indolent	Small Nest
KC985780	PM	BAP1+	PBRM1+	H3K36me3+	All +	Intermediate	Trabecular
KC892712	PM	BAP1+	PBRM1-	H3K36me3-	PBRM1- & SEDT2-	Indolent	Small nest
KC753896	PM	BAP1+	PBRM1-	H3K36me3-	PBRM1- & SEDT2-	Intermediate	alveolar
KC300958	PM	BAP1-	PBRM1-	H3K36me3+	BAP1-	Intermediate	papillary pattern
KC732035	PM	BAP1+	PBRM1+	H3K36me3+	All +	Intermediate	alveolar
KC979513	PM	BAP1+	PBRM1-	H3K36me3+	Only PBRM1-	Indolent	Small Nest
KC222330	PM	BAP1+	PBRM1+	H3K36me3+	All +	Indolent	small nest
KC312379	PM	BAP1+	PBRM1+	H3K36me3+	All +	Intermediate	trabecular
KC871754	PM	BAP1+	NA	H3K36me3+	NA	Intermediate	trabecular
KC706485	PM	BAP1+	PBRM1-	H3K36me3+	Only PBRM1-	Indolent	Small nest
KC985869	PM	BAP1+	PBRM1-	H3K36me3+	Only PBRM1-	Indolent	Large Nest
KC462599	PM	BAP1+	PBRM1-	H3K36me3+	Only PBRM1-	Intermediate	Tubular Alveolar
KC465121	PM	BAP1+	PBRM1-	H3K36me3+	Only PBRM1-	Intermediate	Trabecular
KC379248	PM	BAP1+	PBRM1-	H3K36me3+	Only PBRM1-	Intermediate	Trabecular
KC519634	PM	BAP1+	PBRM1+	H3K36me3+	All +	Aggressive	sarcomatoid solid
KC735052	PM	BAP1+	PBRM1-	H3K36me3+	Only PBRM1-	Indolent	Small nest
KC916150	PM	BAP1+	PBRM1-	H3K36me3+	Only PBRM1-	Indolent	Small
KC371503	PM	BAP1+	PBRM1-	H3K36me3+	Only PBRM1-	Intermediate	Trabecular
KC728945	PM	BAP1+	PBRM1-	H3K36me3-	PBRM1- & SEDT2-	Intermediate	Trabecular
KC488086	PM	BAP1+	PBRM1-	H3K36me3-	PBRM1- & SEDT2-	Aggressive	necrosis solid
KC942630	PM	BAP1+	PBRM1-	H3K36me3+	Only PBRM1-	Intermediate	Trabecular
KC440872	PM	BAP1+	PBRM1-	H3K36me3+	Only PBRM1-	Indolent	Small Nested
KC569956	PM	BAP1+	PBRM1+	H3K36me3+	All +	Aggressive	Solid

## Sheet: Figure 5
Sample ID	Morphology Category	Tumor grade category	PBRM1	BAP1	H3K36me3	Angioscore	Tissue origin		IHC	PS6 H-Score
KC209082	Intermediate	Low grade	PBRM1-	BAP1+	NA	0.0781462	Pancreatic met		NA	15
KC504609	Aggressive	High grade	PBRM1-	BAP1+	H3K36me3+	0.0386357	Pancreatic met		Only PBRM1-	5
196658	Intermediate	High grade	PBRM1-	BAP1+	H3K36me3+	0.0675969	Primary tumor		Only PBRM1-	NA
KC101860	Intermediate	Low grade	PBRM1-	BAP1+	H3K36me3-	0.112335	Pancreatic met		PBRM1- & SEDT2-	20
KC778036	Indolent	Low grade	PBRM1-	BAP1+	H3K36me3+	0.101076	Primary tumor		Only PBRM1-	NA
KC852131	Indolent	Low grade	PBRM1+	BAP1+	NA	0.090163	Pancreatic met		NA	NA
KC00759-T1-B7	Aggressive	High grade	PBRM1-	BAP1+	H3K36me3-	0.0903189	Primary tumor		PBRM1- & SEDT2-	NA
KC959780	Indolent	Low grade	PBRM1-	BAP1+	H3K36me3+	0.12	Pancreatic met		Only PBRM1-	10
347109	Indolent	Low grade	PBRM1-	BAP1+	H3K36me3-	0.143171	Primary tumor		PBRM1- & SEDT2-	40
KC513122	Indolent	High grade	PBRM1-	BAP1+	H3K36me3-	0.033658	Other met		PBRM1- & SEDT2-	NA
KC574392	Indolent	Low grade	PBRM1-	BAP1+	H3K36me3+	0.111564	Pancreatic met		Only PBRM1-	0
KC01888-T1-A5	Aggressive	High grade	PBRM1-	BAP1+	H3K36me3+	0.0912734	Primary tumor		Only PBRM1-	NA
KC104716	Indolent	High grade	PBRM1-	BAP1+	H3K36me3+	0.0308174	Primary tumor		Only PBRM1-	30
KC753131	Indolent	Low grade	PBRM1-	BAP1+	H3K36me3+	0.0593967	Pancreatic met		Only PBRM1-	NA
807708	Indolent	Low grade	PBRM1-	BAP1+	H3K36me3+	0.164659	Pancreatic met		Only PBRM1-	10
KC01165-T1-B3	Indolent	Low grade	PBRM1-	BAP1+	H3K36me3+	0.13375	Primary tumor		Only PBRM1-	NA
KC925132	Intermediate	High grade	PBRM1+	BAP1+	H3K36me3+	0.0497404	Primary tumor		All +	30
KC689994	Intermediate	High grade	PBRM1+	BAP1+	H3K36me3+	0.073076	Primary tumor		All +	15
KC878512	Indolent	Low grade	PBRM1+	BAP1+	H3K36me3+	0.026989	Pancreatic met		All +	40
KC679265	Aggressive	High grade	PBRM1-	BAP1+	?	0.0243408	Other met		NA	90
KC390545	Aggressive	High grade	PBRM1-	BAP1+	H3K36me3-	0.0121491	Other met		PBRM1- & SEDT2-	NA
KC388728	Aggressive	High grade	PBRM1-	BAP1+	H3K36me3-	0.119724	Other met		PBRM1- & SEDT2-	240
KC752943	Indolent	Low grade	PBRM1-	BAP1+	H3K36me3+	0.111074	Pancreatic met		Only PBRM1-	25
KC753000	Indolent	Low grade	PBRM1-	BAP1+	H3K36me3+	0.0791118	Primary tumor		Only PBRM1-	NA
KC284819	Indolent	Low grade	PBRM1-	BAP1+	H3K36me3-	0.0838525	Pancreatic met		PBRM1- & SEDT2-	30
KC01326-T1-A7	Aggressive	High grade	PBRM1-	BAP1+	H3K36me3+	0.0864187	Primary tumor		Only PBRM1-	NA
KC803936	Intermediate	High grade	PBRM1-	BAP1+	?	0.0104167	Other met		NA	NA
367438	Aggressive	High grade	PBRM1-	BAP1+	?	0.0259076	Primary tumor		NA	30
KC386145	Aggressive	High grade	PBRM1-	BAP1+	H3K36me3+	0.0392422	Other met		Only PBRM1-	60
KC687165	Indolent	Low grade	PBRM1-	BAP1+	H3K36me3+	0.152093	Other met		Only PBRM1-	NA
199878	Indolent	Low grade	PBRM1-	BAP1+	H3K36me3+	0.165713	Pancreatic met		Only PBRM1-	5
956130	Indolent	Low grade	PBRM1+	BAP1+	H3K36me3+	0.118457	Primary tumor		All +	NA
991879	Aggressive	High grade	PBRM1+	BAP1+	H3K36me3+	0.0390353	Primary tumor		All +	NA
351812	Indolent	Low grade	PBRM1+	BAP1+	H3K36me3+	0.128333	Other met		All +	62.5
KC613572	Indolent	High grade	PBRM1+	BAP1+	H3K36me3+	0.0682553	Other met		All +	NA
KC345237	Intermediate	High grade	PBRM1+	BAP1+	H3K36me3+	0.0273224	Other met		All +	NA
KC124135	Indolent	High grade	PBRM1+	BAP1+	H3K36me3+	0.0916241	Other met		All +	10
KC707492	Intermediate	High grade	PBRM1-	BAP1-	H3K36me3+	0.0415044	Other met		BAP1-	NA
KC856329	Intermediate	High grade	PBRM1-	BAP1+	H3K36me3+	0.046197	Other met		Only PBRM1-	NA
KC465407	Aggressive	High grade	PBRM1-	BAP1+	H3K36me3+	0.0511142	Other met		Only PBRM1-	90
KC637344	Aggressive	High grade	PBRM1+	BAP1-	?	0.0148148	Other met		BAP1-	NA
KC479037	Intermediate	High grade	PBRM1+	BAP1-	H3K36me3+	0.0521494	Other met		BAP1-	60
KC449521	Aggressive	High grade	PBRM1+	BAP1-	H3K36me3+	0.0260125	Other met		BAP1-	10
KC136624	Intermediate	High grade	PBRM1-	BAP1+	?	0.0251845	Other met		NA	NA
KC158944	Intermediate	High grade	PBRM1-	BAP1+	?	0.0176005	Other met		NA	NA
KC688982	Indolent	Low grade	PBRM1-	BAP1+	H3K36me3-	0.0934727	Pancreatic met		PBRM1- & SEDT2-	0
KC672623	Indolent	Low grade	PBRM1-	BAP1+	H3K36me3-	0.0646154	Pancreatic met		PBRM1- & SEDT2-	10
KC783436	Aggressive	Low grade	PBRM1-	BAP1+	H3K36me3-	0.0571624	Pancreatic met		PBRM1- & SEDT2-	60
KC102479	Aggressive	High grade	PBRM1-	NA	H3K36me3-	0.0435412	Pancreatic met		NA	10
502350	Intermediate	High grade	PBRM1+	BAP1+	H3K36me3+	0.0777067	Other met		All +	15
KC597720	Indolent	Low grade	PBRM1-	BAP1+	H3K36me3-	0.106367	Pancreatic met		PBRM1- & SEDT2-	0
275371	Intermediate	Low grade	PBRM1-	BAP1+	H3K36me3-	0.0683404	Other met		PBRM1- & SEDT2-	25
605734	Aggressive	High grade	PBRM1+	BAP1+	H3K36me3+	0.0196286	Other met		All +	80
KC616493	Indolent	Low grade	PBRM1-	BAP1+	H3K36me3+	0.0673527	Pancreatic met		Only PBRM1-	10
KC600617	Indolent	High grade	PBRM1-	BAP1+	H3K36me3-	0.08355	Primary tumor		PBRM1- & SEDT2-	10
KC483823	Indolent	Low grade	PBRM1-	BAP1+	H3K36me3+	0.0910352	Primary tumor		Only PBRM1-	2.5
KC910533	Aggressive	High grade	PBRM1-	BAP1+	H3K36me3+	0.0394754	Primary tumor		Only PBRM1-	80
KC270109	Aggressive	High grade	PBRM1-	BAP1+	H3K36me3+	0.0762474	Primary tumor		Only PBRM1-	60
KC291214	Indolent	High grade	PBRM1-	BAP1+	H3K36me3+	0.0836394	Primary tumor		Only PBRM1-	15
455272	Aggressive	High grade	PBRM1-	BAP1+	H3K36me3-	0.0374679	Other met		PBRM1- & SEDT2-	175
KC904545	Intermediate	High grade	PBRM1+	BAP1+	H3K36me3+	0.06952	Primary tumor		All +	60
KC679577	Indolent	Low grade	PBRM1-	BAP1+	H3K36me3+	0.130972	Pancreatic met		Only PBRM1-	0
KC794489	Indolent	Low grade	PBRM1-	BAP1+	H3K36me3+	0.130834	Primary tumor		Only PBRM1-	0
KC184424	Indolent	Low grade	PBRM1-	BAP1+	H3K36me3-	0.123072	Pancreatic met		PBRM1- & SEDT2-	5
KC856418	Indolent	Low grade	PBRM1-	BAP1+	H3K36me3+	0.0494344	Primary tumor		Only PBRM1-	0
KC753276	Indolent	Low grade	PBRM1-	BAP1+	H3K36me3+	0.0909964	Pancreatic met		Only PBRM1-	10
KC183975	Indolent	Low grade	PBRM1-	BAP1+	H3K36me3+	0.0879395	Primary tumor		Only PBRM1-	NA
KC107963	Indolent	Low grade	PBRM1-	BAP1+	H3K36me3-	0.112978	Primary tumor		PBRM1- & SEDT2-	10
KC985809	Indolent	Low grade	PBRM1-	BAP1+	H3K36me3+	0.156775	Other met		Only PBRM1-	0
KC590294	Intermediate	High grade	PBRM1+	BAP1+	H3K36me3-	0.0483575	Primary tumor		Only SEDT2-	90
KC491785	Aggressive	High grade	PBRM1-	BAP1+	H3K36me3+	0.00733655	Other met		Only PBRM1-	100
750160	Indolent	Low grade	PBRM1-	BAP1+	H3K36me3-	0.102453	Other met		PBRM1- & SEDT2-	30
KC399700	Indolent	Low grade	PBRM1-	BAP1+	H3K36me3+	0.0467171	Pancreatic met		Only PBRM1-	NA
KC217425	Indolent	Low grade	PBRM1-	BAP1+	H3K36me3+	0.112109	Pancreatic met		Only PBRM1-	0
KC457555	Indolent	Low grade	PBRM1-	BAP1+	H3K36me3-	0.1464	Pancreatic met		PBRM1- & SEDT2-	20
KC601927	Intermediate	Low grade	PBRM1-	BAP1+	H3K36me3+	0.0225297	Pancreatic met		Only PBRM1-	10
KC979647	Indolent	Low grade	PBRM1-	BAP1+	H3K36me3-	0.0696281	Pancreatic met		PBRM1- & SEDT2-	140
KC539852	Aggressive	High grade	PBRM1-	BAP1+	H3K36me3-	0.0242326	Other met		PBRM1- & SEDT2-	0
KC445360	Indolent	High grade	PBRM1-	BAP1+	H3K36me3-	0.101937	Other met		PBRM1- & SEDT2-	NA
KC832501	Aggressive	High grade	PBRM1-	BAP1+	H3K36me3-	0.0322697	Other met		PBRM1- & SEDT2-	NA
KC739621	Intermediate	Low grade	PBRM1+	BAP1+	H3K36me3+	0.0666498	Pancreatic met		All +	3.75
KC983505	Intermediate	High grade	PBRM1-	BAP1+	H3K36me3-	0.0618661	Primary tumor		PBRM1- & SEDT2-	NA
KC382694	Intermediate	High grade	PBRM1-	BAP1+	H3K36me3-	0.0670564	Pancreatic met		PBRM1- & SEDT2-	NA
KC213972	Indolent	Low grade	PBRM1-	BAP1+	H3K36me3-	0.0930622	Primary tumor		PBRM1- & SEDT2-	NA
KC983954	Indolent	Low grade	PBRM1-	BAP1+	H3K36me3-	0.12807	Primary tumor		PBRM1- & SEDT2-	NA
KC480289	Aggressive	High grade	PBRM1-	BAP1+	H3K36me3-	0.04241	Primary tumor		PBRM1- & SEDT2-	30
KC138504	Indolent	Low grade	PBRM1-	BAP1+	H3K36me3-	0.0986735	Primary tumor		PBRM1- & SEDT2-	NA
KC283555	Indolent	Low grade	PBRM1-	BAP1+	H3K36me3+	0.0775138	Pancreatic met		Only PBRM1-	20
KC474864	Indolent	Low grade	PBRM1-	BAP1+	H3K36me3+	0.0837458	Primary tumor		Only PBRM1-	160
KC494231	Intermediate	High grade	PBRM1-	BAP1+	H3K36me3-	0.0645481	Other met		PBRM1- & SEDT2-	NA
KC513046	Indolent	Low grade	PBRM1-	BAP1+	H3K36me3+	0.0682085	Primary tumor		Only PBRM1-	NA
KC352764	Indolent	Low grade	PBRM1+	BAP1+	H3K36me3-	0.0766451	Pancreatic met		Only SEDT2-	0
KC936069	Indolent	High grade	PBRM1+	BAP1+	H3K36me3+	0.077146	Other met		All +	10
KC572459	Indolent	Low grade	PBRM1+	BAP1+	H3K36me3+	0.156921	Primary tumor		All +	NA
KC147538	Aggressive	High grade	PBRM1+	BAP1+	H3K36me3-	0.0529001	Primary tumor		Only SEDT2-	60
KC583480	Indolent	Low grade	PBRM1-	BAP1+	H3K36me3-	0.169856	Pancreatic met		PBRM1- & SEDT2-	7.5
KC126320	Indolent	Low grade	PBRM1+	BAP1+	H3K36me3-	0.128754	Primary tumor		Only SEDT2-	NA
KC706389	Intermediate	High grade	PBRM1-	BAP1+	H3K36me3-	0.135337	Other met		PBRM1- & SEDT2-	30
KC455809	Intermediate	High grade	PBRM1-	BAP1+	H3K36me3-	0.108813	Other met		PBRM1- & SEDT2-	140
KC282904	Aggressive	High grade	PBRM1-	BAP1+	H3K36me3-	0.029909	Other met		PBRM1- & SEDT2-	75
KC781864	Intermediate	High grade	PBRM1-	BAP1+	H3K36me3-	0.0293288	Primary tumor		PBRM1- & SEDT2-	150
KC291448	Intermediate	High grade	PBRM1-	BAP1+	H3K36me3-	0.0823834	Other met		PBRM1- & SEDT2-	NA
KC451988	Aggressive	High grade	PBRM1-	BAP1+	H3K36me3-	0.0286438	Other met		PBRM1- & SEDT2-	240
KC772090	Aggressive	Low grade	PBRM1-	BAP1+	H3K36me3-	0.0522824	Pancreatic met		PBRM1- & SEDT2-	75
KC892222	Indolent	Low grade	PBRM1-	BAP1+	H3K36me3+	0.0978128	Pancreatic met		Only PBRM1-	60
KC112192	Aggressive	High grade	PBRM1-	BAP1+	H3K36me3-	0.0510622	Primary tumor		PBRM1- & SEDT2-	60
KC611302	Indolent	Low grade	PBRM1-	BAP1+	H3K36me3-	0.113363	Primary tumor		PBRM1- & SEDT2-	60
KC300241	Intermediate	Low grade	PBRM1-	BAP1+	H3K36me3-	0.0711433	Primary tumor		PBRM1- & SEDT2-	150
KC652076	Intermediate	High grade	PBRM1-	BAP1+	H3K36me3-	0.0600576	Primary tumor		PBRM1- & SEDT2-	5
KC163627	Indolent	Low grade	PBRM1-	BAP1+	H3K36me3-	0.133744	Primary tumor		PBRM1- & SEDT2-	40
KC446405	Indolent	Low grade	PBRM1-	BAP1+	H3K36me3-	0.0976833	Primary tumor		PBRM1- & SEDT2-	80
KC810184	Indolent	Low grade	PBRM1-	BAP1+	H3K36me3-	0.110601	Primary tumor		PBRM1- & SEDT2-	25
KC487414	Indolent	Low grade	PBRM1-	BAP1+	H3K36me3+	0.0835094	Pancreatic met		Only PBRM1-	40
KC409186	Indolent	Low grade	PBRM1-	BAP1+	H3K36me3+	0.110175	Primary tumor		Only PBRM1-	30
KC517534	Indolent	Low grade	PBRM1-	BAP1+	H3K36me3+	0.086735	Primary tumor		Only PBRM1-	40
KC240265	Indolent	High grade	PBRM1-	BAP1+	H3K36me3+	0.118747	Primary tumor		Only PBRM1-	30
KC701546	Intermediate	High grade	PBRM1-	BAP1+	H3K36me3+	0.0764473	Primary tumor		Only PBRM1-	30
KC422523	Intermediate	Low grade	PBRM1+	BAP1+	H3K36me3+	0.126224	Primary tumor		All +	NA
KC151247	Indolent	Low grade	PBRM1+	BAP1+	H3K36me3+	0.120959	Primary tumor		All +	20
KC985780	Intermediate	High grade	PBRM1+	BAP1+	H3K36me3+	0.0464796	Primary tumor		All +	270
KC851113	Indolent	Low grade	PBRM1-	BAP1+	H3K36me3-	0.0926452	Pancreatic met		PBRM1- & SEDT2-	30
KC892712	Indolent	Low grade	PBRM1-	BAP1+	H3K36me3-	0.111724	Primary tumor		PBRM1- & SEDT2-	NA
KC254535	Indolent	Low grade	PBRM1-	BAP1+	H3K36me3-	0.148437	Pancreatic met		PBRM1- & SEDT2-	150
KC753896	Intermediate	High grade	PBRM1-	BAP1+	H3K36me3-	0.0590382	Primary tumor		PBRM1- & SEDT2-	175
KC828645	Indolent	Low grade	PBRM1-	BAP1+	H3K36me3+	0.0345491	Pancreatic met		Only PBRM1-	30
KC300958	Intermediate	High grade	PBRM1-	BAP1-	H3K36me3+	0.041898	Primary tumor		BAP1-	60
KC405097	Indolent	Low grade	PBRM1-	BAP1+	H3K36me3-	0.0460769	Pancreatic met		PBRM1- & SEDT2-	7.5
KC732035	Intermediate	Low grade	PBRM1+	BAP1+	H3K36me3+	0.111584	Primary tumor		All +	30
KC600430	Indolent	Low grade	PBRM1-	BAP1+	H3K36me3+	0.146531	Pancreatic met		Only PBRM1-	20
KC979513	Indolent	Low grade	PBRM1-	BAP1+	H3K36me3+	0.102217	Primary tumor		Only PBRM1-	120
KC153975	Intermediate	High grade	PBRM1+	BAP1+	H3K36me3+	0.0947117	Pancreatic met		All +	10
KC222330	Indolent	Low grade	PBRM1+	BAP1+	H3K36me3+	0.13623	Primary tumor		All +	5
KC840426	Indolent	Low grade	PBRM1+	BAP1+	H3K36me3+	0.156924	Pancreatic met		All +	60
KC312379	Intermediate	High grade	PBRM1+	BAP1+	H3K36me3+	0.048259	Primary tumor		All +	75
KC535274	Indolent	Low grade	PBRM1+	BAP1+	H3K36me3-	0.142651	Pancreatic met		Only SEDT2-	45
KC871754	Intermediate	Low grade	NA	BAP1+	H3K36me3+	0.126244	Primary tumor		NA	20
KC454748	Intermediate	High grade	PBRM1-	BAP1+	H3K36me3+	0.0246464	Pancreatic met		Only PBRM1-	80
KC706485	Indolent	Low grade	PBRM1-	BAP1+	H3K36me3+	0.0537907	Primary tumor		Only PBRM1-	15
KC985869	Indolent	High grade	PBRM1-	BAP1+	H3K36me3+	0.0715204	Primary tumor		Only PBRM1-	20
KC462599	Intermediate	Low grade	PBRM1-	BAP1+	H3K36me3+	0.0140814	Primary tumor		Only PBRM1-	30
KC465121	Intermediate	High grade	PBRM1-	BAP1+	H3K36me3+	0.0718874	Primary tumor		Only PBRM1-	150
KC379248	Intermediate	High grade	PBRM1-	BAP1+	H3K36me3+	0.0598169	Primary tumor		Only PBRM1-	60
KC519634	Aggressive	High grade	PBRM1+	BAP1+	H3K36me3+	0.00835537	Primary tumor		All +	120
KC735052	Indolent	Low grade	PBRM1-	BAP1+	H3K36me3+	0.102137	Primary tumor		Only PBRM1-	NA
KC698578	Indolent	Low grade	PBRM1-	BAP1+	H3K36me3+	0.0684965	Other met		Only PBRM1-	20
KC368055	Aggressive	High grade	PBRM1+	BAP1+	H3K36me3+	0.0359152	Other met		All +	0
KC937369	Indolent	Low grade	PBRM1+	BAP1+	H3K36me3+	0.0590341	Other met		All +	60
KC916150	Indolent	Low grade	PBRM1-	BAP1+	H3K36me3+	0.0357687	Primary tumor		Only PBRM1-	45
KC323176	Indolent	High grade	PBRM1-	BAP1+	H3K36me3+	0.111962	Other met		Only PBRM1-	30
KC371503	Intermediate	Low grade	PBRM1-	BAP1+	H3K36me3+	0.0859219	Primary tumor		Only PBRM1-	5
KC213255	Aggressive	High grade	PBRM1+	BAP1+	H3K36me3+	0.0171828	Other met		All +	20
KC454502	Indolent	Low grade	PBRM1+	BAP1+	H3K36me3+	0.0565391	Other met		All +	125
KC123658	Aggressive	High grade	PBRM1+	BAP1+	H3K36me3+	0.0219036	Other met		All +	120
KC382382	Aggressive	High grade	PBRM1-	BAP1+	H3K36me3-	0.0231579	Other met		PBRM1- & SEDT2-	100
KC597545	Aggressive	High grade	PBRM1-	BAP1+	H3K36me3-	0.0295845	Other met		PBRM1- & SEDT2-	150
KC839203	Aggressive	High grade	PBRM1+	BAP1+	NA	0.00986028	Other met		NA	NA
KC662140	Aggressive	High grade	PBRM1-	BAP1+	H3K36me3-	0.0218466	Other met		PBRM1- & SEDT2-	175
KC104506	NA	NA	PBRM1-	BAP1+	H3K36me3+	0.0326536	Other met		Only PBRM1-	100
KC736850	Intermediate	High grade	PBRM1-	BAP1+	H3K36me3+	0.0602175	Other met		Only PBRM1-	100
KC842955	Aggressive	High grade	PBRM1-	BAP1+	H3K36me3+	0.032067	Other met		Only PBRM1-	30
KC728945	Intermediate	High grade	PBRM1-	BAP1+	H3K36me3-	0.0239177	Primary tumor		PBRM1- & SEDT2-	175
KC684300	Intermediate	High grade	PBRM1+	BAP1+	H3K36me3-	0.034899	Other met		Only SEDT2-	180
KC922021	Aggressive	High grade	PBRM1+	BAP1+	H3K36me3+	0.0138012	Other met		All +	100
KC488086	Aggressive	High grade	PBRM1-	BAP1+	H3K36me3-	0.0606107	Primary tumor		PBRM1- & SEDT2-	60
KC942630	Intermediate	High grade	PBRM1-	BAP1+	H3K36me3+	0.033077	Primary tumor		Only PBRM1-	30
KC440872	Indolent	Low grade	PBRM1-	BAP1+	H3K36me3+	0.0604327	Primary tumor		Only PBRM1-	30
KC569956	Aggressive	High grade	PBRM1+	BAP1+	H3K36me3+	0.0401697	Primary tumor		All +	30
KC630101	Indolent	Low grade	PBRM1+	BAP1+	H3K36me3+	0.0629262	Pancreatic met		All +	40
KC172570	Aggressive	High grade	PBRM1+	BAP1+	H3K36me3+	0.0195624	Other met		All +	150

## Sheet: Figure 6
Sample ID	Morphology Category	Tumor grade category	PBRM1	BAP1	H3K36me3	Angioscore	Tissue origin		IHC	PS6 H-Score
KC209082	Intermediate	Low grade	PBRM1-	BAP1+	NA	0.0781462	Pancreatic met		NA	15
KC504609	Aggressive	High grade	PBRM1-	BAP1+	H3K36me3+	0.0386357	Pancreatic met		Only PBRM1-	5
196658	Intermediate	High grade	PBRM1-	BAP1+	H3K36me3+	0.0675969	Primary tumor		Only PBRM1-	NA
KC101860	Intermediate	Low grade	PBRM1-	BAP1+	H3K36me3-	0.112335	Pancreatic met		PBRM1- & SEDT2-	20
KC778036	Indolent	Low grade	PBRM1-	BAP1+	H3K36me3+	0.101076	Primary tumor		Only PBRM1-	NA
KC852131	Indolent	Low grade	PBRM1+	BAP1+	NA	0.090163	Pancreatic met		NA	NA
KC00759-T1-B7	Aggressive	High grade	PBRM1-	BAP1+	H3K36me3-	0.0903189	Primary tumor		PBRM1- & SEDT2-	NA
KC959780	Indolent	Low grade	PBRM1-	BAP1+	H3K36me3+	0.12	Pancreatic met		Only PBRM1-	10
347109	Indolent	Low grade	PBRM1-	BAP1+	H3K36me3-	0.143171	Primary tumor		PBRM1- & SEDT2-	40
KC513122	Indolent	High grade	PBRM1-	BAP1+	H3K36me3-	0.033658	Other met		PBRM1- & SEDT2-	NA
KC574392	Indolent	Low grade	PBRM1-	BAP1+	H3K36me3+	0.111564	Pancreatic met		Only PBRM1-	0
KC01888-T1-A5	Aggressive	High grade	PBRM1-	BAP1+	H3K36me3+	0.0912734	Primary tumor		Only PBRM1-	NA
KC104716	Indolent	High grade	PBRM1-	BAP1+	H3K36me3+	0.0308174	Primary tumor		Only PBRM1-	30
KC753131	Indolent	Low grade	PBRM1-	BAP1+	H3K36me3+	0.0593967	Pancreatic met		Only PBRM1-	NA
807708	Indolent	Low grade	PBRM1-	BAP1+	H3K36me3+	0.164659	Pancreatic met		Only PBRM1-	10
KC01165-T1-B3	Indolent	Low grade	PBRM1-	BAP1+	H3K36me3+	0.13375	Primary tumor		Only PBRM1-	NA
KC925132	Intermediate	High grade	PBRM1+	BAP1+	H3K36me3+	0.0497404	Primary tumor		All +	30
KC689994	Intermediate	High grade	PBRM1+	BAP1+	H3K36me3+	0.073076	Primary tumor		All +	15
KC878512	Indolent	Low grade	PBRM1+	BAP1+	H3K36me3+	0.026989	Pancreatic met		All +	40
KC679265	Aggressive	High grade	PBRM1-	BAP1+	?	0.0243408	Other met		NA	90
KC390545	Aggressive	High grade	PBRM1-	BAP1+	H3K36me3-	0.0121491	Other met		PBRM1- & SEDT2-	NA
KC388728	Aggressive	High grade	PBRM1-	BAP1+	H3K36me3-	0.119724	Other met		PBRM1- & SEDT2-	240
KC752943	Indolent	Low grade	PBRM1-	BAP1+	H3K36me3+	0.111074	Pancreatic met		Only PBRM1-	25
KC753000	Indolent	Low grade	PBRM1-	BAP1+	H3K36me3+	0.0791118	Primary tumor		Only PBRM1-	NA
KC284819	Indolent	Low grade	PBRM1-	BAP1+	H3K36me3-	0.0838525	Pancreatic met		PBRM1- & SEDT2-	30
KC01326-T1-A7	Aggressive	High grade	PBRM1-	BAP1+	H3K36me3+	0.0864187	Primary tumor		Only PBRM1-	NA
KC803936	Intermediate	High grade	PBRM1-	BAP1+	?	0.0104167	Other met		NA	NA
367438	Aggressive	High grade	PBRM1-	BAP1+	?	0.0259076	Primary tumor		NA	30
KC386145	Aggressive	High grade	PBRM1-	BAP1+	H3K36me3+	0.0392422	Other met		Only PBRM1-	60
KC687165	Indolent	Low grade	PBRM1-	BAP1+	H3K36me3+	0.152093	Other met		Only PBRM1-	NA
199878	Indolent	Low grade	PBRM1-	BAP1+	H3K36me3+	0.165713	Pancreatic met		Only PBRM1-	5
956130	Indolent	Low grade	PBRM1+	BAP1+	H3K36me3+	0.118457	Primary tumor		All +	NA
991879	Aggressive	High grade	PBRM1+	BAP1+	H3K36me3+	0.0390353	Primary tumor		All +	NA
351812	Indolent	Low grade	PBRM1+	BAP1+	H3K36me3+	0.128333	Other met		All +	62.5
KC613572	Indolent	High grade	PBRM1+	BAP1+	H3K36me3+	0.0682553	Other met		All +	NA
KC345237	Intermediate	High grade	PBRM1+	BAP1+	H3K36me3+	0.0273224	Other met		All +	NA
KC124135	Indolent	High grade	PBRM1+	BAP1+	H3K36me3+	0.0916241	Other met		All +	10
KC707492	Intermediate	High grade	PBRM1-	BAP1-	H3K36me3+	0.0415044	Other met		BAP1-	NA
KC856329	Intermediate	High grade	PBRM1-	BAP1+	H3K36me3+	0.046197	Other met		Only PBRM1-	NA
KC465407	Aggressive	High grade	PBRM1-	BAP1+	H3K36me3+	0.0511142	Other met		Only PBRM1-	90
KC637344	Aggressive	High grade	PBRM1+	BAP1-	?	0.0148148	Other met		BAP1-	NA
KC479037	Intermediate	High grade	PBRM1+	BAP1-	H3K36me3+	0.0521494	Other met		BAP1-	60
KC449521	Aggressive	High grade	PBRM1+	BAP1-	H3K36me3+	0.0260125	Other met		BAP1-	10
KC136624	Intermediate	High grade	PBRM1-	BAP1+	?	0.0251845	Other met		NA	NA
KC158944	Intermediate	High grade	PBRM1-	BAP1+	?	0.0176005	Other met		NA	NA
KC688982	Indolent	Low grade	PBRM1-	BAP1+	H3K36me3-	0.0934727	Pancreatic met		PBRM1- & SEDT2-	0
KC672623	Indolent	Low grade	PBRM1-	BAP1+	H3K36me3-	0.0646154	Pancreatic met		PBRM1- & SEDT2-	10
KC783436	Aggressive	Low grade	PBRM1-	BAP1+	H3K36me3-	0.0571624	Pancreatic met		PBRM1- & SEDT2-	60
KC102479	Aggressive	High grade	PBRM1-	NA	H3K36me3-	0.0435412	Pancreatic met		NA	10
502350	Intermediate	High grade	PBRM1+	BAP1+	H3K36me3+	0.0777067	Other met		All +	15
KC597720	Indolent	Low grade	PBRM1-	BAP1+	H3K36me3-	0.106367	Pancreatic met		PBRM1- & SEDT2-	0
275371	Intermediate	Low grade	PBRM1-	BAP1+	H3K36me3-	0.0683404	Other met		PBRM1- & SEDT2-	25
605734	Aggressive	High grade	PBRM1+	BAP1+	H3K36me3+	0.0196286	Other met		All +	80
KC616493	Indolent	Low grade	PBRM1-	BAP1+	H3K36me3+	0.0673527	Pancreatic met		Only PBRM1-	10
KC600617	Indolent	High grade	PBRM1-	BAP1+	H3K36me3-	0.08355	Primary tumor		PBRM1- & SEDT2-	10
KC483823	Indolent	Low grade	PBRM1-	BAP1+	H3K36me3+	0.0910352	Primary tumor		Only PBRM1-	2.5
KC910533	Aggressive	High grade	PBRM1-	BAP1+	H3K36me3+	0.0394754	Primary tumor		Only PBRM1-	80
KC270109	Aggressive	High grade	PBRM1-	BAP1+	H3K36me3+	0.0762474	Primary tumor		Only PBRM1-	60
KC291214	Indolent	High grade	PBRM1-	BAP1+	H3K36me3+	0.0836394	Primary tumor		Only PBRM1-	15
455272	Aggressive	High grade	PBRM1-	BAP1+	H3K36me3-	0.0374679	Other met		PBRM1- & SEDT2-	175
KC904545	Intermediate	High grade	PBRM1+	BAP1+	H3K36me3+	0.06952	Primary tumor		All +	60
KC679577	Indolent	Low grade	PBRM1-	BAP1+	H3K36me3+	0.130972	Pancreatic met		Only PBRM1-	0
KC794489	Indolent	Low grade	PBRM1-	BAP1+	H3K36me3+	0.130834	Primary tumor		Only PBRM1-	0
KC184424	Indolent	Low grade	PBRM1-	BAP1+	H3K36me3-	0.123072	Pancreatic met		PBRM1- & SEDT2-	5
KC856418	Indolent	Low grade	PBRM1-	BAP1+	H3K36me3+	0.0494344	Primary tumor		Only PBRM1-	0
KC753276	Indolent	Low grade	PBRM1-	BAP1+	H3K36me3+	0.0909964	Pancreatic met		Only PBRM1-	10
KC183975	Indolent	Low grade	PBRM1-	BAP1+	H3K36me3+	0.0879395	Primary tumor		Only PBRM1-	NA
KC107963	Indolent	Low grade	PBRM1-	BAP1+	H3K36me3-	0.112978	Primary tumor		PBRM1- & SEDT2-	10
KC985809	Indolent	Low grade	PBRM1-	BAP1+	H3K36me3+	0.156775	Other met		Only PBRM1-	0
KC590294	Intermediate	High grade	PBRM1+	BAP1+	H3K36me3-	0.0483575	Primary tumor		Only SEDT2-	90
KC491785	Aggressive	High grade	PBRM1-	BAP1+	H3K36me3+	0.00733655	Other met		Only PBRM1-	100
750160	Indolent	Low grade	PBRM1-	BAP1+	H3K36me3-	0.102453	Other met		PBRM1- & SEDT2-	30
KC399700	Indolent	Low grade	PBRM1-	BAP1+	H3K36me3+	0.0467171	Pancreatic met		Only PBRM1-	NA
KC217425	Indolent	Low grade	PBRM1-	BAP1+	H3K36me3+	0.112109	Pancreatic met		Only PBRM1-	0
KC457555	Indolent	Low grade	PBRM1-	BAP1+	H3K36me3-	0.1464	Pancreatic met		PBRM1- & SEDT2-	20
KC601927	Intermediate	Low grade	PBRM1-	BAP1+	H3K36me3+	0.0225297	Pancreatic met		Only PBRM1-	10
KC979647	Indolent	Low grade	PBRM1-	BAP1+	H3K36me3-	0.0696281	Pancreatic met		PBRM1- & SEDT2-	140
KC539852	Aggressive	High grade	PBRM1-	BAP1+	H3K36me3-	0.0242326	Other met		PBRM1- & SEDT2-	0
KC445360	Indolent	High grade	PBRM1-	BAP1+	H3K36me3-	0.101937	Other met		PBRM1- & SEDT2-	NA
KC832501	Aggressive	High grade	PBRM1-	BAP1+	H3K36me3-	0.0322697	Other met		PBRM1- & SEDT2-	NA
KC739621	Intermediate	Low grade	PBRM1+	BAP1+	H3K36me3+	0.0666498	Pancreatic met		All +	3.75
KC983505	Intermediate	High grade	PBRM1-	BAP1+	H3K36me3-	0.0618661	Primary tumor		PBRM1- & SEDT2-	NA
KC382694	Intermediate	High grade	PBRM1-	BAP1+	H3K36me3-	0.0670564	Pancreatic met		PBRM1- & SEDT2-	NA
KC213972	Indolent	Low grade	PBRM1-	BAP1+	H3K36me3-	0.0930622	Primary tumor		PBRM1- & SEDT2-	NA
KC983954	Indolent	Low grade	PBRM1-	BAP1+	H3K36me3-	0.12807	Primary tumor		PBRM1- & SEDT2-	NA
KC480289	Aggressive	High grade	PBRM1-	BAP1+	H3K36me3-	0.04241	Primary tumor		PBRM1- & SEDT2-	30
KC138504	Indolent	Low grade	PBRM1-	BAP1+	H3K36me3-	0.0986735	Primary tumor		PBRM1- & SEDT2-	NA
KC283555	Indolent	Low grade	PBRM1-	BAP1+	H3K36me3+	0.0775138	Pancreatic met		Only PBRM1-	20
KC474864	Indolent	Low grade	PBRM1-	BAP1+	H3K36me3+	0.0837458	Primary tumor		Only PBRM1-	160
KC494231	Intermediate	High grade	PBRM1-	BAP1+	H3K36me3-	0.0645481	Other met		PBRM1- & SEDT2-	NA
KC513046	Indolent	Low grade	PBRM1-	BAP1+	H3K36me3+	0.0682085	Primary tumor		Only PBRM1-	NA
KC352764	Indolent	Low grade	PBRM1+	BAP1+	H3K36me3-	0.0766451	Pancreatic met		Only SEDT2-	0
KC936069	Indolent	High grade	PBRM1+	BAP1+	H3K36me3+	0.077146	Other met		All +	10
KC572459	Indolent	Low grade	PBRM1+	BAP1+	H3K36me3+	0.156921	Primary tumor		All +	NA
KC147538	Aggressive	High grade	PBRM1+	BAP1+	H3K36me3-	0.0529001	Primary tumor		Only SEDT2-	60
KC583480	Indolent	Low grade	PBRM1-	BAP1+	H3K36me3-	0.169856	Pancreatic met		PBRM1- & SEDT2-	7.5
KC126320	Indolent	Low grade	PBRM1+	BAP1+	H3K36me3-	0.128754	Primary tumor		Only SEDT2-	NA
KC706389	Intermediate	High grade	PBRM1-	BAP1+	H3K36me3-	0.135337	Other met		PBRM1- & SEDT2-	30
KC455809	Intermediate	High grade	PBRM1-	BAP1+	H3K36me3-	0.108813	Other met		PBRM1- & SEDT2-	140
KC282904	Aggressive	High grade	PBRM1-	BAP1+	H3K36me3-	0.029909	Other met		PBRM1- & SEDT2-	75
KC781864	Intermediate	High grade	PBRM1-	BAP1+	H3K36me3-	0.0293288	Primary tumor		PBRM1- & SEDT2-	150
KC291448	Intermediate	High grade	PBRM1-	BAP1+	H3K36me3-	0.0823834	Other met		PBRM1- & SEDT2-	NA
KC451988	Aggressive	High grade	PBRM1-	BAP1+	H3K36me3-	0.0286438	Other met		PBRM1- & SEDT2-	240
KC772090	Aggressive	Low grade	PBRM1-	BAP1+	H3K36me3-	0.0522824	Pancreatic met		PBRM1- & SEDT2-	75
KC892222	Indolent	Low grade	PBRM1-	BAP1+	H3K36me3+	0.0978128	Pancreatic met		Only PBRM1-	60
KC112192	Aggressive	High grade	PBRM1-	BAP1+	H3K36me3-	0.0510622	Primary tumor		PBRM1- & SEDT2-	60
KC611302	Indolent	Low grade	PBRM1-	BAP1+	H3K36me3-	0.113363	Primary tumor		PBRM1- & SEDT2-	60
KC300241	Intermediate	Low grade	PBRM1-	BAP1+	H3K36me3-	0.0711433	Primary tumor		PBRM1- & SEDT2-	150
KC652076	Intermediate	High grade	PBRM1-	BAP1+	H3K36me3-	0.0600576	Primary tumor		PBRM1- & SEDT2-	5
KC163627	Indolent	Low grade	PBRM1-	BAP1+	H3K36me3-	0.133744	Primary tumor		PBRM1- & SEDT2-	40
KC446405	Indolent	Low grade	PBRM1-	BAP1+	H3K36me3-	0.0976833	Primary tumor		PBRM1- & SEDT2-	80
KC810184	Indolent	Low grade	PBRM1-	BAP1+	H3K36me3-	0.110601	Primary tumor		PBRM1- & SEDT2-	25
KC487414	Indolent	Low grade	PBRM1-	BAP1+	H3K36me3+	0.0835094	Pancreatic met		Only PBRM1-	40
KC409186	Indolent	Low grade	PBRM1-	BAP1+	H3K36me3+	0.110175	Primary tumor		Only PBRM1-	30
KC517534	Indolent	Low grade	PBRM1-	BAP1+	H3K36me3+	0.086735	Primary tumor		Only PBRM1-	40
KC240265	Indolent	High grade	PBRM1-	BAP1+	H3K36me3+	0.118747	Primary tumor		Only PBRM1-	30
KC701546	Intermediate	High grade	PBRM1-	BAP1+	H3K36me3+	0.0764473	Primary tumor		Only PBRM1-	30
KC422523	Intermediate	Low grade	PBRM1+	BAP1+	H3K36me3+	0.126224	Primary tumor		All +	NA
KC151247	Indolent	Low grade	PBRM1+	BAP1+	H3K36me3+	0.120959	Primary tumor		All +	20
KC985780	Intermediate	High grade	PBRM1+	BAP1+	H3K36me3+	0.0464796	Primary tumor		All +	270
KC851113	Indolent	Low grade	PBRM1-	BAP1+	H3K36me3-	0.0926452	Pancreatic met		PBRM1- & SEDT2-	30
KC892712	Indolent	Low grade	PBRM1-	BAP1+	H3K36me3-	0.111724	Primary tumor		PBRM1- & SEDT2-	NA
KC254535	Indolent	Low grade	PBRM1-	BAP1+	H3K36me3-	0.148437	Pancreatic met		PBRM1- & SEDT2-	150
KC753896	Intermediate	High grade	PBRM1-	BAP1+	H3K36me3-	0.0590382	Primary tumor		PBRM1- & SEDT2-	175
KC828645	Indolent	Low grade	PBRM1-	BAP1+	H3K36me3+	0.0345491	Pancreatic met		Only PBRM1-	30
KC300958	Intermediate	High grade	PBRM1-	BAP1-	H3K36me3+	0.041898	Primary tumor		BAP1-	60
KC405097	Indolent	Low grade	PBRM1-	BAP1+	H3K36me3-	0.0460769	Pancreatic met		PBRM1- & SEDT2-	7.5
KC732035	Intermediate	Low grade	PBRM1+	BAP1+	H3K36me3+	0.111584	Primary tumor		All +	30
KC600430	Indolent	Low grade	PBRM1-	BAP1+	H3K36me3+	0.146531	Pancreatic met		Only PBRM1-	20
KC979513	Indolent	Low grade	PBRM1-	BAP1+	H3K36me3+	0.102217	Primary tumor		Only PBRM1-	120
KC153975	Intermediate	High grade	PBRM1+	BAP1+	H3K36me3+	0.0947117	Pancreatic met		All +	10
KC222330	Indolent	Low grade	PBRM1+	BAP1+	H3K36me3+	0.13623	Primary tumor		All +	5
KC840426	Indolent	Low grade	PBRM1+	BAP1+	H3K36me3+	0.156924	Pancreatic met		All +	60
KC312379	Intermediate	High grade	PBRM1+	BAP1+	H3K36me3+	0.048259	Primary tumor		All +	75
KC535274	Indolent	Low grade	PBRM1+	BAP1+	H3K36me3-	0.142651	Pancreatic met		Only SEDT2-	45
KC871754	Intermediate	Low grade	NA	BAP1+	H3K36me3+	0.126244	Primary tumor		NA	20
KC454748	Intermediate	High grade	PBRM1-	BAP1+	H3K36me3+	0.0246464	Pancreatic met		Only PBRM1-	80
KC706485	Indolent	Low grade	PBRM1-	BAP1+	H3K36me3+	0.0537907	Primary tumor		Only PBRM1-	15
KC985869	Indolent	High grade	PBRM1-	BAP1+	H3K36me3+	0.0715204	Primary tumor		Only PBRM1-	20
KC462599	Intermediate	Low grade	PBRM1-	BAP1+	H3K36me3+	0.0140814	Primary tumor		Only PBRM1-	30
KC465121	Intermediate	High grade	PBRM1-	BAP1+	H3K36me3+	0.0718874	Primary tumor		Only PBRM1-	150
KC379248	Intermediate	High grade	PBRM1-	BAP1+	H3K36me3+	0.0598169	Primary tumor		Only PBRM1-	60
KC519634	Aggressive	High grade	PBRM1+	BAP1+	H3K36me3+	0.00835537	Primary tumor		All +	120
KC735052	Indolent	Low grade	PBRM1-	BAP1+	H3K36me3+	0.102137	Primary tumor		Only PBRM1-	NA
KC698578	Indolent	Low grade	PBRM1-	BAP1+	H3K36me3+	0.0684965	Other met		Only PBRM1-	20
KC368055	Aggressive	High grade	PBRM1+	BAP1+	H3K36me3+	0.0359152	Other met		All +	0
KC937369	Indolent	Low grade	PBRM1+	BAP1+	H3K36me3+	0.0590341	Other met		All +	60
KC916150	Indolent	Low grade	PBRM1-	BAP1+	H3K36me3+	0.0357687	Primary tumor		Only PBRM1-	45
KC323176	Indolent	High grade	PBRM1-	BAP1+	H3K36me3+	0.111962	Other met		Only PBRM1-	30
KC371503	Intermediate	Low grade	PBRM1-	BAP1+	H3K36me3+	0.0859219	Primary tumor		Only PBRM1-	5
KC213255	Aggressive	High grade	PBRM1+	BAP1+	H3K36me3+	0.0171828	Other met		All +	20
KC454502	Indolent	Low grade	PBRM1+	BAP1+	H3K36me3+	0.0565391	Other met		All +	125
KC123658	Aggressive	High grade	PBRM1+	BAP1+	H3K36me3+	0.0219036	Other met		All +	120
KC382382	Aggressive	High grade	PBRM1-	BAP1+	H3K36me3-	0.0231579	Other met		PBRM1- & SEDT2-	100
KC597545	Aggressive	High grade	PBRM1-	BAP1+	H3K36me3-	0.0295845	Other met		PBRM1- & SEDT2-	150
KC839203	Aggressive	High grade	PBRM1+	BAP1+	NA	0.00986028	Other met		NA	NA
KC662140	Aggressive	High grade	PBRM1-	BAP1+	H3K36me3-	0.0218466	Other met		PBRM1- & SEDT2-	175
KC104506	NA	NA	PBRM1-	BAP1+	H3K36me3+	0.0326536	Other met		Only PBRM1-	100
KC736850	Intermediate	High grade	PBRM1-	BAP1+	H3K36me3+	0.0602175	Other met		Only PBRM1-	100
KC842955	Aggressive	High grade	PBRM1-	BAP1+	H3K36me3+	0.032067	Other met		Only PBRM1-	30
KC728945	Intermediate	High grade	PBRM1-	BAP1+	H3K36me3-	0.0239177	Primary tumor		PBRM1- & SEDT2-	175
KC684300	Intermediate	High grade	PBRM1+	BAP1+	H3K36me3-	0.034899	Other met		Only SEDT2-	180
KC922021	Aggressive	High grade	PBRM1+	BAP1+	H3K36me3+	0.0138012	Other met		All +	100
KC488086	Aggressive	High grade	PBRM1-	BAP1+	H3K36me3-	0.0606107	Primary tumor		PBRM1- & SEDT2-	60
KC942630	Intermediate	High grade	PBRM1-	BAP1+	H3K36me3+	0.033077	Primary tumor		Only PBRM1-	30
KC440872	Indolent	Low grade	PBRM1-	BAP1+	H3K36me3+	0.0604327	Primary tumor		Only PBRM1-	30
KC569956	Aggressive	High grade	PBRM1+	BAP1+	H3K36me3+	0.0401697	Primary tumor		All +	30
KC630101	Indolent	Low grade	PBRM1+	BAP1+	H3K36me3+	0.0629262	Pancreatic met		All +	40
KC172570	Aggressive	High grade	PBRM1+	BAP1+	H3K36me3+	0.0195624	Other met		All +	150

## Sheet: Figure 8
Patient with Matched Primary and PM
Patient ID	Slide ID	New Morphology Category - Ohe (Large Nest as Indolent)	Tissue origin	IHC	PBRM1	BAP1	H3K36me3
371	KC504609	Aggressive	Pancreatic met	Only PBRM1-	PBRM1-	BAP1+	H3K36me3+
371	844883	Intermediate	Primary tumor	Only PBRM1-	PBRM1-	BAP1+	H3K36me3+
367	KC101860	Intermediate	Pancreatic met	PBRM1- & SEDT2-	PBRM1-	BAP1+	H3K36me3-
367	KC778036	Indolent	Primary tumor	Only PBRM1-	PBRM1-	BAP1+	H3K36me3+
372	KC00759-T1-B7	Aggressive	Primary tumor	PBRM1- & SEDT2-	PBRM1-	BAP1+	H3K36me3-
372	KC959780	Indolent	Pancreatic met	Only PBRM1-	PBRM1-	BAP1+	H3K36me3+
370	KC574392	Indolent	Pancreatic met	Only PBRM1-	PBRM1-	BAP1+	H3K36me3+
370	KC01888-T1-A5	Aggressive	Primary tumor	Only PBRM1-	PBRM1-	BAP1+	H3K36me3+
363	KC104716	Indolent	Primary tumor	Only PBRM1-	PBRM1-	BAP1+	H3K36me3+
363	KC753131	Indolent	Pancreatic met	Only PBRM1-	PBRM1-	BAP1+	H3K36me3+
359	807708	Indolent	Pancreatic met	Only PBRM1-	PBRM1-	BAP1+	H3K36me3+
359	KC01165-T1-B3	Indolent	Primary tumor	Only PBRM1-	PBRM1-	BAP1+	H3K36me3+
368	KC689994	Intermediate	Primary tumor	All +	PBRM1+	BAP1+	H3K36me3+
368	KC878512	Indolent	Pancreatic met	All +	PBRM1+	BAP1+	H3K36me3+
369	KC752943	Indolent	Pancreatic met	Only PBRM1-	PBRM1-	BAP1+	H3K36me3+
369	KC753000	Indolent	Primary tumor	Only PBRM1-	PBRM1-	BAP1+	H3K36me3+
373	KC687165	Indolent	Other met	Only PBRM1-	PBRM1-	BAP1+	H3K36me3+
373	199878	Indolent	Pancreatic met	Only PBRM1-	PBRM1-	BAP1+	H3K36me3+
373	956130	Indolent	Primary tumor	All +	PBRM1+	BAP1+	H3K36me3+
329	KC679577	Indolent	Pancreatic met	Only PBRM1-	PBRM1-	BAP1+	H3K36me3+
329	KC794489	Indolent	Primary tumor	Only PBRM1-	PBRM1-	BAP1+	H3K36me3+
330	KC184424	Indolent	Pancreatic met	PBRM1- & SEDT2-	PBRM1-	BAP1+	H3K36me3-
330	KC856418	Indolent	Primary tumor	Only PBRM1-	PBRM1-	BAP1+	H3K36me3+
328	KC753276	Indolent	Pancreatic met	Only PBRM1-	PBRM1-	BAP1+	H3K36me3+
328	KC183975	Indolent	Primary tumor	Only PBRM1-	PBRM1-	BAP1+	H3K36me3+
282	KC983505	Intermediate	Primary tumor	PBRM1- & SEDT2-	PBRM1-	BAP1+	H3K36me3-
282	KC382694	Intermediate	Pancreatic met	PBRM1- & SEDT2-	PBRM1-	BAP1+	H3K36me3-
279	KC283555	Indolent	Pancreatic met	Only PBRM1-	PBRM1-	BAP1+	H3K36me3+
279	KC474864	Indolent	Primary tumor	Only PBRM1-	PBRM1-	BAP1+	H3K36me3+
279	KC494231	Intermediate	Other met	PBRM1- & SEDT2-	PBRM1-	BAP1+	H3K36me3-
286	KC352764	Indolent	Pancreatic met	Only SEDT2-	PBRM1+	BAP1+	H3K36me3-
286	KC936069	Indolent	Other met	All +	PBRM1+	BAP1+	H3K36me3+
286	KC572459	Indolent	Primary tumor	All +	PBRM1+	BAP1+	H3K36me3+
287	KC583480	Indolent	Pancreatic met	PBRM1- & SEDT2-	PBRM1-	BAP1+	H3K36me3-
287	KC126320	Indolent	Primary tumor	Only SEDT2-	PBRM1+	BAP1+	H3K36me3-
287	KC706389	Intermediate	Other met	PBRM1- & SEDT2-	PBRM1-	BAP1+	H3K36me3-
287	KC455809	Intermediate	Other met	PBRM1- & SEDT2-	PBRM1-	BAP1+	H3K36me3-
302	KC487414	Indolent	Pancreatic met	Only PBRM1-	PBRM1-	BAP1+	H3K36me3+
302	KC409186	Indolent	Primary tumor	Only PBRM1-	PBRM1-	BAP1+	H3K36me3+
313	KC851113	Indolent	Pancreatic met	PBRM1- & SEDT2-	PBRM1-	BAP1+	H3K36me3-
313	KC892712	Indolent	Primary tumor	PBRM1- & SEDT2-	PBRM1-	BAP1+	H3K36me3-
303	KC254535	Indolent	Pancreatic met	PBRM1- & SEDT2-	PBRM1-	BAP1+	H3K36me3-
303	KC753896	Intermediate	Primary tumor	PBRM1- & SEDT2-	PBRM1-	BAP1+	H3K36me3-
307	KC828645	Indolent	Pancreatic met	Only PBRM1-	PBRM1-	BAP1+	H3K36me3+
307	KC300958	Intermediate	Primary tumor	BAP1-	PBRM1-	BAP1-	H3K36me3+
298	KC405097	Indolent	Pancreatic met	PBRM1- & SEDT2-	PBRM1-	BAP1+	H3K36me3-
298	KC732035	Intermediate	Primary tumor	All +	PBRM1+	BAP1+	H3K36me3+
309	KC600430	Indolent	Pancreatic met	Only PBRM1-	PBRM1-	BAP1+	H3K36me3+
309	KC979513	Indolent	Primary tumor	Only PBRM1-	PBRM1-	BAP1+	H3K36me3+
308	KC153975	Intermediate	Pancreatic met	All +	PBRM1+	BAP1+	H3K36me3+
308	KC222330	Indolent	Primary tumor	All +	PBRM1+	BAP1+	H3K36me3+
312	KC840426	Indolent	Pancreatic met	All +	PBRM1+	BAP1+	H3K36me3+
312	KC312379	Intermediate	Primary tumor	All +	PBRM1+	BAP1+	H3K36me3+
299	KC535274	Indolent	Pancreatic met	Only SEDT2-	PBRM1+	BAP1+	H3K36me3-
299	KC871754	Intermediate	Primary tumor			BAP1+	H3K36me3+
357	KC569956	Aggressive	Primary tumor	All +	PBRM1+	BAP1+	H3K36me3+
357	KC630101	Indolent	Pancreatic met	All +	PBRM1+	BAP1+	H3K36me3+
357	KC172570	Aggressive	Other met	All +	PBRM1+	BAP1+	H3K36me3+
Patient with Matched Primary and non-PM
365	347109	Indolent	Primary tumor	PBRM1- & SEDT2-	PBRM1-	BAP1+	H3K36me3-
365	KC513122	Indolent	Other met	PBRM1- & SEDT2-	PBRM1-	BAP1+	H3K36me3-
380	KC01326-T1-A7	Aggressive	Primary tumor	Only PBRM1-	PBRM1-	BAP1+	H3K36me3+
380	KC803936	Intermediate	Other met		PBRM1-	BAP1+	?
377	367438	Aggressive	Primary tumor		PBRM1-	BAP1+	?
377	KC386145	Aggressive	Other met	Only PBRM1-	PBRM1-	BAP1+	H3K36me3+
373	KC687165	Indolent	Other met	Only PBRM1-	PBRM1-	BAP1+	H3K36me3+
373	199878	Indolent	Pancreatic met	Only PBRM1-	PBRM1-	BAP1+	H3K36me3+
373	956130	Indolent	Primary tumor	All +	PBRM1+	BAP1+	H3K36me3+
374	991879	Aggressive	Primary tumor	All +	PBRM1+	BAP1+	H3K36me3+
374	351812	Indolent	Other met	All +	PBRM1+	BAP1+	H3K36me3+
374	KC613572	Indolent	Other met	All +	PBRM1+	BAP1+	H3K36me3+
374	KC345237	Intermediate	Other met	All +	PBRM1+	BAP1+	H3K36me3+
374	KC124135	Indolent	Other met	All +	PBRM1+	BAP1+	H3K36me3+
321	KC107963	Indolent	Primary tumor	PBRM1- & SEDT2-	PBRM1-	BAP1+	H3K36me3-
321	KC985809	Indolent	Other met	Only PBRM1-	PBRM1-	BAP1+	H3K36me3+
320	KC590294	Intermediate	Primary tumor	Only SEDT2-	PBRM1+	BAP1+	H3K36me3-
320	KC491785	Aggressive	Other met	Only PBRM1-	PBRM1-	BAP1+	H3K36me3+
279	KC283555	Indolent	Pancreatic met	Only PBRM1-	PBRM1-	BAP1+	H3K36me3+
279	KC474864	Indolent	Primary tumor	Only PBRM1-	PBRM1-	BAP1+	H3K36me3+
279	KC494231	Intermediate	Other met	PBRM1- & SEDT2-	PBRM1-	BAP1+	H3K36me3-
286	KC352764	Indolent	Pancreatic met	Only SEDT2-	PBRM1+	BAP1+	H3K36me3-
286	KC936069	Indolent	Other met	All +	PBRM1+	BAP1+	H3K36me3+
286	KC572459	Indolent	Primary tumor	All +	PBRM1+	BAP1+	H3K36me3+
278	KC583480	Indolent	Pancreatic met	PBRM1- & SEDT2-	PBRM1-	BAP1+	H3K36me3-
278	KC126320	Indolent	Primary tumor	Only SEDT2-	PBRM1+	BAP1+	H3K36me3-
278	KC706389	Intermediate	Other met	PBRM1- & SEDT2-	PBRM1-	BAP1+	H3K36me3-
278	KC455809	Intermediate	Other met	PBRM1- & SEDT2-	PBRM1-	BAP1+	H3K36me3-
287	KC781864	Intermediate	Primary tumor	PBRM1- & SEDT2-	PBRM1-	BAP1+	H3K36me3-
287	KC291448	Intermediate	Other met	PBRM1- & SEDT2-	PBRM1-	BAP1+	H3K36me3-
287	KC451988	Aggressive	Other met	PBRM1- & SEDT2-	PBRM1-	BAP1+	H3K36me3-
337	KC735052	Indolent	Primary tumor	Only PBRM1-	PBRM1-	BAP1+	H3K36me3+
337	KC698578	Indolent	Other met	Only PBRM1-	PBRM1-	BAP1+	H3K36me3+
337	KC368055	Aggressive	Other met	All +	PBRM1+	BAP1+	H3K36me3+
337	KC937369	Indolent	Other met	All +	PBRM1+	BAP1+	H3K36me3+
339	KC916150	Indolent	Primary tumor	Only PBRM1-	PBRM1-	BAP1+	H3K36me3+
339	KC323176	Indolent	Other met	Only PBRM1-	PBRM1-	BAP1+	H3K36me3+
342	KC371503	Intermediate	Primary tumor	Only PBRM1-	PBRM1-	BAP1+	H3K36me3+
342	KC213255	Aggressive	Other met	All +	PBRM1+	BAP1+	H3K36me3+
357	KC569956	Aggressive	Primary tumor	All +	PBRM1+	BAP1+	H3K36me3+
357	KC630101	Indolent	Pancreatic met	All +	PBRM1+	BAP1+	H3K36me3+
357	KC172570	Aggressive	Other met	All +	PBRM1+	BAP1+	H3K36me3+

## Sheet: Figure 9
	Slide	Indolent	Intermediate	Aggressive	Case 1
	1	0	100	0
	2	100	0	0
	3	50	0	50
	4	100	0	0
	5	95	5	0
		69	21	10
		Indolent	Large Nest	Aggressive	Case 2
	1	100	0	0
	2	50	25	25
	3	100	0	0
		83.3333	8.33333	8.33333
		Indolent	Intermediate	Aggressive	Case 3
	1	100	0	0
	2	60	40	0
	3	0	100	0
	4	100	0	0
	5	100	0	0
	6	80	20	0
	7	90	10	0
	8	90	10	0
	9	90	10	0
		78.8889	21.1111	0
		Indolent	Intermediate	Aggressive	Case 4
	1	100	0	0
	2	100	0	0
	3	100	0	0
	4	100	0	0
	5	100	0	0
		100	0	0
		Indolent	Intermediate	Aggressive	Case 5
	1	60	40	0
	2	100	0	0
	3	0	100	0
	4	100	0	0
	5	0	100	0
	6	0	100	0
	7	0	100	0
		37.1429	62.8571	0
		Indolent	Intermediate	Aggressive	Case 6
	1	100	0	0
	2	100	0	0
	3	100	0	0
	4	100	0	0
	5	100	0	0
		100	0	0
		Indolent	Intermediate	Aggressive	Case 7
	1	100	0	0
	2	100	0	0
	3	100	0	0
	4	100	0	0
	5	100	0	0
		100	0	0

## Sheet: Figure 10
	Slide	Indolent	Intermediate	Aggressive	Case 8
	1	100	0	0
	2	100	0	0
	3	100	0	0
	4	100	0	0
		100	0	0
		Indolent	Intermediate	Aggressive	Case 9
	1	10	60	30
	2	0	0	100
	3	0	100	0
	4	0	70	30
	5	0	100	0
	6	5	95	0
	7	0	100	0
	8	25	25	50
		5	68.75	26.25
		Indolent	Intermediate	Aggressive	Case 10
	1	90	10	0
	2	100	0	0
	3	95	5	0
	4	100	0	0
	5	100	0	0
	6	95	5	0
	7	75	25	0
	8	50	50	0
	9	50	0	50
		83.8889	10.5556	5.55556
		Indolent	Intermediate	Aggressive	Case 11
	1	80	20	0
	2	80	10	10
	3	100	0	0
	4	95	5	0
	5	95	5	0
	6	95	5	0
	7	100	0	0
	8	80	20	0
	9	40	60	0
	10	40	60	0
		80.5	18.5	1

## Sheet: Table 1
Patient ID	PM Status	Age at initial dx	Age at met dx	Age difference between Mets and Initial Diagnosis	Sex (Male=1)	Race	Stage	Grade_Reported	IMDC	MSKCC Risk Category at time of Metastatic Disease; 1=Low 2=Intermediate 3=Poor	ECOG at diagnosis 1=ECOG0 2=ECOG1 3=ECOG2 4=ECOG3 5=ECOG4	ccRCC histology?	Survival Status (death=1)	Survival from mets dx	BAP1	PBRM1	H3K36me3	1st line group	days on tx	months on tx	Therapy Status (Moved onto new tx=1)	Age at initial dx	Age at met dx	Age difference between Mets and Initial Diagnosis
1	No PM	58	58	0	2	White	4	3	3	NA	NA	1	1	9.49487	NA	NA	NA	mTOR-I	119	3.90965	1	58	58	0
2	No PM	64	67	3	2	White	3	2	2	NA	NA	1	1	21.9138	BAP1+	PBRM1+	NA	Angiogenesis inhibitor	275	9.03491	1	64	67	3
3	No PM	69	69	0	1	White	4	3	2	NA	NA	1	1	23.7536	BAP1+	PBRM1+	H3K36me3-	Angiogenesis inhibitor	214	7.0308	1	69	69	0
4	No PM	67	68	1	1	White	3	3	1	NA	NA	1	1	30.193	BAP1+	PBRM1+	H3K36me3+	Angiogenesis inhibitor	102	3.35113	1	67	68	1
5	No PM	63	63	0	2	Black	4	NA	3	NA	NA	1	1	7.49076	BAP1+	PBRM1+	H3K36me3-	Angiogenesis inhibitor	77	2.52977	1	63	63	0
6	No PM	55	55	0	1	Black	4	0	NA	NA	NA	1	1	15.9343	NA	NA	NA	Angiogenesis inhibitor	111	3.64682	1	55	55	0
7	No PM	71	71	0	2	Black	3	4	1	NA	NA	1	1	89.2977	NA	NA	NA	Angiogenesis inhibitor	372	12.2218	1	71	71	0
8	No PM	60	65	5	1	White	1	3	1	NA	NA	1	1	46.653	BAP1+	PBRM1+	H3K36me3+	Angiogenesis inhibitor	569	18.694	1	60	65	5
9	No PM	67	67	0	1	White	4	0	2	NA	NA	1	1	36.8296	NA	NA	NA	Angiogenesis inhibitor	316	10.3819	0	67	67	0
10	No PM	54	54	0	1	White	4	4	2	NA	NA	1	1	24.8378	BAP1-	PBRM1+	NA	Angiogenesis inhibitor	256	8.41068	1	54	54	0
11	No PM	54	54	0	1	Unknown	4	2	NA	NA	NA	1	1	85.6509	BAP1+	PBRM1-	H3K36me3+	Angiogenesis inhibitor	974	32	1	54	54	0
12	No PM	60	70	10	1	White	2	0	2	NA	NA	1	1	9.36345	NA	NA	NA	Angiogenesis inhibitor	136	4.46817	1	60	70	10
13	No PM	57	57	0	1	White	4	2	2	NA	NA	1	1	50.0041	BAP1+	PBRM1-	H3K36me3-	mTOR-I	77	2.52977	1	57	57	0
14	No PM	65	65	0	1	Unknown	4	3	NA	NA	NA	1	1	23.7536	NA	NA	NA	mTOR-I	31	1.01848	1	65	65	0
15	No PM	78	78	0	1	White	4	4	3	NA	NA	1	1	3.35113	BAP1+	PBRM1-	H3K36me3+	Angiogenesis inhibitor	4	0.131417	0	78	78	0
16	No PM	52	52	0	1	White	4	4	2	NA	NA	1	1	5.78234	BAP1+	PBRM1-	H3K36me3+	Angiogenesis inhibitor	33	1.08419	0	52	52	0
17	No PM	65	65	0	1	White	1	4	1	NA	NA	1	1	28.7146	BAP1+	PBRM1-	H3K36me3+	Angiogenesis inhibitor	164	5.38809	1	65	65	0
18	No PM	80	81	1	1	Black	4	3	3	NA	NA	1	1	23.0965	BAP1+	PBRM1+	NA	mTOR-I	83	2.7269	1	80	81	1
19	No PM	44	44	0	1	White	4	3	3	NA	NA	1	1	2.26694	NA	NA	NA	mTOR-I	46	1.51129	1	44	44	0
20	No PM	66	66	0	2	White	4	2	3	NA	NA	1	1	10.2505	BAP1+	PBRM1-	NA	Angiogenesis inhibitor	31	1.01848	0	66	66	0
21	No PM	63	65	2	1	White	2	3	1	NA	NA	1	1	41.3634	BAP1-	PBRM1+	H3K36me3-	Angiogenesis inhibitor	373	12.2546	1	63	65	2
22	No PM	70	71	1	1	White	3	3	3	NA	NA	1	1	35.154	BAP1+	PBRM1-	H3K36me3+	mTOR-I	813	26.7105	0	70	71	1
23	No PM	67	67	0	2	White	4	4	NA	NA	NA	1	1	14.2587	BAP1-	PBRM1-	H3K36me3+	mTOR-I	59	1.9384	0	67	67	0
24	No PM	72	72	0	1	White	4	2	2	NA	NA	1	1	17.6427	BAP1+	PBRM1+	H3K36me3+	Angiogenesis inhibitor	245	8.04928	1	72	72	0
25	No PM	83	85	2	2	White	2	3	1	NA	NA	1	1	53.7495	BAP1+	PBRM1+	H3K36me3+	Angiogenesis inhibitor	352	11.5647	1	83	85	2
26	No PM	78	78	0	2	White	4	3	2	NA	NA	1	1	36.731	BAP1+	PBRM1+	NA	Angiogenesis inhibitor	286	9.3963	1	78	78	0
27	No PM	55	55	0	2	White	4	2	2	NA	NA	1	1	26.3819	BAP1+	PBRM1+	H3K36me3+	Angiogenesis inhibitor	581	19.0883	1	55	55	0
28	No PM	40	40	0	1	White	3	3	2	NA	NA	1	0	108.912	BAP1+	PBRM1-	H3K36me3+	Angiogenesis inhibitor	359	11.7947	1	40	40	0
29	No PM	69	70	1	2	White	4	3	NA	NA	NA	1	1	12.0246	BAP1-	PBRM1-	H3K36me3-	Angiogenesis inhibitor	141	4.63244	0	69	70	1
30	No PM	67	68	1	2	White	3	2	2	NA	NA	1	1	76.0903	BAP1+	PBRM1-	H3K36me3-	Angiogenesis inhibitor	1718	56.4435	1	67	68	1
31	No PM	67	67	0	1	White	NA	0	NA	NA	NA	1	1	97.2156	NA	NA	NA	Angiogenesis inhibitor	561	18.4312	1	67	67	0
32	No PM	67	67	0	2	White	4	0	2	NA	NA	1	1	12.386	NA	NA	NA	mTOR-I	251	8.24641	1	67	67	0
33	No PM	48	50	2	1	White	2	4	3	NA	NA	1	1	6.6694	NA	NA	NA	mTOR-I	58	1.90554	0	48	50	2
34	No PM	72	76	4	1	White	3	2	2	NA	NA	1	1	32.7228	NA	NA	NA	Angiogenesis inhibitor	329	10.809	1	72	76	4
35	No PM	52	52	0	1	White	4	4	3	NA	NA	1	1	13.6345	BAP1+	PBRM1+	NA	mTOR-I	167	5.48665	1	52	52	0
36	No PM	69	70	1	1	White	3	4	2	NA	NA	1	1	16.1971	BAP1+	PBRM1-	H3K36me3-	Angiogenesis inhibitor	247	8.11499	1	69	70	1
37	No PM	83	83	0	1	White	3	3	2	NA	NA	1	1	31.1129	BAP1+	PBRM1-	H3K36me3+	mTOR-I	197	6.47228	1	83	83	0
38	No PM	66	66	0	1	White	4	0	2	NA	NA	1	1	12.5175	BAP1+	PBRM1+	H3K36me3+	Angiogenesis inhibitor	217	7.12936	1	66	66	0
39	No PM	64	65	1	1	White	3	4	2	NA	NA	1	1	9.42916	BAP1+	PBRM1+	NA	Angiogenesis inhibitor	194	6.37372	1	64	65	1
40	No PM	53	53	0	1	White	4	2	2	NA	NA	1	1	12.7474	BAP1+	PBRM1+	NA	mTOR-I	46	1.51129	1	53	53	0
41	No PM	54	54	0	1	White	4	3	NA	NA	NA	1	1	10.4805	BAP1+	PBRM1+	H3K36me3+	mTOR-I	161	5.28953	1	54	54	0
42	No PM	54	54	0	2	White	4	3	3	NA	NA	1	1	52.9281	BAP1+	PBRM1-	H3K36me3+	mTOR-I	321	10.5462	1	54	54	0
43	No PM	71	73	2	2	White	3	1	1	NA	NA	1	0	21.5195	BAP1+	PBRM1-	H3K36me3+	Angiogenesis inhibitor	175	5.74949	1	71	73	2
44	No PM	52	52	0	1	White	4	4	NA	NA	NA	1	1	64.8871	NA	NA	NA	Angiogenesis inhibitor	511	16.7885	0	52	52	0
45	No PM	70	70	0	1	White	4	3	3	NA	NA	1	1	14.6858	BAP1+	PBRM1-	H3K36me3+	mTOR-I	311	10.2177	1	70	70	0
46	No PM	61	61	0	1	White	4	3	3	NA	NA	1	0	72.4107	BAP1+	PBRM1-	H3K36me3+	mTOR-I	1649	54.1766	1	61	61	0
47	No PM	53	61	8	2	White	1	2	1	NA	NA	1	0	71.7207	NA	NA	NA	Angiogenesis inhibitor	2140	70.308	0	53	61	8
48	No PM	66	66	0	2	White	4	3	NA	NA	NA	1	0	6.2423	NA	NA	NA	Angiogenesis inhibitor	110	3.61396	0	66	66	0
49	No PM	35	35	0	1	White	3	3	NA	NA	NA	1	1	9.29774	NA	NA	NA	Angiogenesis inhibitor	196	6.43943	0	35	35	0
50	No PM	45	46	1	1	White	3	2	NA	NA	NA	1	1	2.52977	NA	NA	NA	Angiogenesis inhibitor	18	0.591376	0	45	46	1
51	No PM	50	50	0	1	White	4	3	NA	NA	NA	1	1	4.00821	NA	NA	NA	Angiogenesis inhibitor	84	2.75975	0	50	50	0
52	No PM	71	71	0	1	White	4	4	3	NA	NA	1	1	64.2957	BAP1+	PBRM1-	H3K36me3+	Angiogenesis inhibitor	465	15.2772	1	71	71	0
53	No PM	60	60	0	1	White	4	1	NA	NA	NA	1	1	6.99795	NA	NA	NA	Angiogenesis inhibitor	121	3.97536	0	60	60	0
54	No PM	61	67	6	2	Unknown	NA	0	NA	NA	NA	1	0	27.4004	NA	NA	NA	Angiogenesis inhibitor	737	24.2136	1	61	67	6
55	No PM	56	56	0	1	White	4	2	2	NA	NA	1	1	56.4435	BAP1+	PBRM1-	H3K36me3+	mTOR-I	378	12.4189	1	56	56	0
56	No PM	61	61	0	1	White	4	3	NA	NA	NA	1	1	22.6366	NA	NA	NA	mTOR-I	164	5.38809	1	61	61	0
57	No PM	60	64	4	1	White	3	3	NA	NA	NA	1	0	82.0041	BAP1+	PBRM1-	H3K36me3-	Angiogenesis inhibitor	1225	40.2464	1	60	64	4
58	No PM	47	47	0	1	White	4	3	NA	NA	NA	1	1	26.809	NA	NA	NA	Angiogenesis inhibitor	439	14.423	1	47	47	0
59	No PM	46	49	3	1	White	3	4	2	NA	NA	1	1	58.4148	BAP1-	PBRM1+	H3K36me3-	mTOR-I	215	7.06366	1	46	49	3
60	No PM	52	52	0	1	Black	4	3	3	NA	NA	1	1	25.4292	BAP1-	PBRM1+	NA	Angiogenesis inhibitor	188	6.17659	1	52	52	0
61	No PM	57	66	9	2	White	NA	0	1	NA	NA	1	1	16.46	NA	NA	NA	Angiogenesis inhibitor	441	14.4887	1	57	66	9
62	No PM	67	67	0	1	White	4	4	2	NA	NA	1	1	14.4887	BAP1+	PBRM1+	NA	Angiogenesis inhibitor	161	5.28953	1	67	67	0
63	No PM	61	62	1	1	White	NA	0	NA	NA	NA	1	1	96.9856	NA	NA	NA	Angiogenesis inhibitor	2279	74.8747	1	61	62	1
64	No PM	55	55	0	1	White	4	0	NA	NA	NA	1	1	13.3717	NA	NA	NA	Angiogenesis inhibitor	259	8.50924	1	55	55	0
65	No PM	58	58	0	1	White	4	4	NA	NA	NA	1	1	66.3326	NA	NA	NA	Angiogenesis inhibitor	1265	41.5606	0	58	58	0
66	No PM	81	81	0	2	White	1	3	2	NA	NA	1	1	23.0965	BAP1-	PBRM1+	H3K36me3-	Angiogenesis inhibitor	14	0.459959	0	81	81	0
67	No PM	55	55	0	1	White	4	3	2	NA	NA	1	1	3.44969	BAP1+	PBRM1-	H3K36me3+	Angiogenesis inhibitor	84	2.75975	0	55	55	0
68	No PM	63	63	0	1	Asian	4	3	NA	NA	NA	1	1	9.65914	BAP1+	PBRM1-	H3K36me3-	mTOR-I	221	7.26078	0	63	63	0
69	No PM	60	60	0	1	White	4	0	3	NA	NA	1	1	13.9302	BAP1-	PBRM1+	H3K36me3+	Angiogenesis inhibitor	176	5.78234	1	60	60	0
70	No PM	49	49	0	1	Black	4	3	2	NA	NA	1	1	16.2628	NA	NA	NA	Angiogenesis inhibitor	231	7.58932	1	49	49	0
71	No PM	59	59	0	2	White	4	0	NA	NA	NA	1	1	2.92402	NA	NA	NA	mTOR-I	35	1.1499	0	59	59	0
72	No PM	50	50	0	2	Black	4	4	3	NA	NA	1	1	8.27926	BAP1-	PBRM1-	H3K36me3+	Angiogenesis inhibitor	97	3.18686	1	50	50	0
73	No PM	35	40	5	1	Other	2	2	NA	NA	NA	1	1	71.1294	BAP1+	PBRM1+	NA	Angiogenesis inhibitor	1503	49.3799	1	35	40	5
74	No PM	60	60	0	1	Black	4	2	2	NA	NA	1	1	66.1684	NA	NA	NA	Angiogenesis inhibitor	630	20.6982	1	60	60	0
75	No PM	81	81	0	2	Unknown	4	0	NA	NA	NA	1	1	20.8624	BAP1+	PBRM1-	H3K36me3-	Angiogenesis inhibitor	78	2.56263	0	81	81	0
76	No PM	61	66	5	1	White	3	2	1	NA	NA	1	1	56.6407	BAP1+	PBRM1-	H3K36me3+	mTOR-I	1303	42.809	1	61	66	5
77	No PM	47	47	0	1	White	4	4	3	NA	NA	1	1	12.0903	BAP1+	PBRM1+	H3K36me3-	Angiogenesis inhibitor	77	2.52977	1	47	47	0
78	No PM	68	68	0	2	White	4	4	2	NA	NA	1	1	32.3285	BAP1+	PBRM1+	H3K36me3+	Angiogenesis inhibitor	565	18.5626	1	68	68	0
79	No PM	51	51	0	1	Black	4	2	1	NA	NA	1	1	39.8522	BAP1+	PBRM1-	H3K36me3+	Angiogenesis inhibitor	91	2.98973	1	51	51	0
80	No PM	54	54	0	1	White	4	3	2	NA	NA	1	1	27.8275	BAP1+	PBRM1-	H3K36me3+	Angiogenesis inhibitor	179	5.8809	1	54	54	0
81	No PM	50	50	0	1	Black	4	3	3	NA	NA	1	1	30.0616	BAP1+	PBRM1+	H3K36me3+	mTOR-I	91	2.98973	1	50	50	0
82	No PM	56	56	0	1	White	4	3	2	NA	NA	1	1	11.8275	NA	NA	NA	Angiogenesis inhibitor	38	1.24846	1	56	56	0
83	No PM	64	64	0	1	White	4	0	3	NA	NA	1	1	2.20123	NA	NA	NA	Angiogenesis inhibitor	31	1.01848	0	64	64	0
84	No PM	64	64	0	2	White	4	4	3	NA	NA	1	1	3.58111	BAP1+	PBRM1-	H3K36me3-	mTOR-I	18	0.591376	0	64	64	0
85	No PM	56	58	2	1	White	2	2	2	NA	NA	1	0	93.2731	NA	NA	NA	Angiogenesis inhibitor	298	9.79055	1	56	58	2
86	No PM	64	64	0	1	White	4	2	2	NA	NA	1	0	76.3203	BAP1+	PBRM1-	H3K36me3+	mTOR-I	42	1.37988	1	64	64	0
87	No PM	57	57	0	2	White	4	0	3	NA	NA	1	1	4.46817	NA	NA	NA	mTOR-I	59	1.9384	0	57	57	0
88	No PM	67	67	0	1	White	3	3	2	NA	NA	1	1	11.499	BAP1+	PBRM1+	NA	Angiogenesis inhibitor	150	4.92813	1	67	67	0
89	No PM	70	70	0	2	White	4	3	3	NA	NA	1	1	0.689938	NA	NA	NA	Angiogenesis inhibitor	5	0.164271	0	70	70	0
90	No PM	77	77	0	1	White	4	3	3	NA	NA	1	1	21.7166	BAP1+	PBRM1-	H3K36me3-	Angiogenesis inhibitor	298	9.79055	0	77	77	0
91	No PM	70	70	0	1	White	4	3	2	NA	NA	1	1	8.24641	BAP1-	PBRM1+	H3K36me3-	mTOR-I	154	5.05955	1	70	70	0
92	No PM	47	67	20	1	White	4	0	2	NA	NA	1	1	41.8234	NA	NA	NA	Angiogenesis inhibitor	948	31.1458	0	47	67	20
93	No PM	50	50	0	1	White	4	4	NA	NA	NA	1	1	11.1047	BAP1-	PBRM1-	H3K36me3+	mTOR-I	27	0.887064	0	50	50	0
94	No PM	56	56	0	2	White	4	4	3	NA	NA	1	1	3.61396	BAP1+	PBRM1+	H3K36me3-	Angiogenesis inhibitor	33	1.08419	0	56	56	0
95	No PM	67	67	0	1	White	3	4	2	NA	NA	1	1	39.655	NA	NA	NA	Angiogenesis inhibitor	107	3.5154	1	67	67	0
96	No PM	57	57	0	1	White	4	0	2	NA	NA	1	1	50.694	BAP1+	PBRM1-	H3K36me3+	mTOR-I	88	2.89117	1	57	57	0
97	No PM	52	52	0	1	White	4	2	2	NA	NA	1	1	11.729	NA	NA	NA	Angiogenesis inhibitor	188	6.17659	1	52	52	0
98	No PM	57	57	0	2	White	2	2	2	NA	NA	1	0	66.924	NA	NA	NA	Angiogenesis inhibitor	1066	35.0226	0	57	57	0
99	No PM	56	56	0	2	Black	4	0	3	NA	NA	1	1	11.0719	NA	NA	NA	Angiogenesis inhibitor	221	7.26078	0	56	56	0
100	No PM	47	47	0	1	Unknown	4	4	2	NA	NA	1	1	6.93224	NA	NA	NA	mTOR-I	79	2.59548	1	47	47	0
101	No PM	56	56	0	1	Black	4	3	3	NA	NA	1	1	22.0123	BAP1+	PBRM1+	NA	Angiogenesis inhibitor	151	4.96099	1	56	56	0
102	No PM	60	60	0	1	White	4	2	2	NA	NA	1	1	44.3532	NA	NA	NA	Angiogenesis inhibitor	284	9.3306	1	60	60	0
103	No PM	52	52	0	1	White	4	4	2	NA	NA	1	0	89.232	BAP1+	PBRM1-	H3K36me3-	Angiogenesis inhibitor	399	13.1088	1	52	52	0
104	No PM	62	62	0	1	Black	4	3	3	NA	NA	1	1	3.77823	NA	NA	NA	Angiogenesis inhibitor	66	2.16838	0	62	62	0
105	No PM	61	61	0	1	White	4	3	3	NA	NA	1	1	14.0616	NA	NA	NA	mTOR-I	392	12.8789	0	61	61	0
106	No PM	57	58	1	2	Unknown	1	3	2	NA	NA	1	1	16.0657	NA	NA	NA	Angiogenesis inhibitor	481	15.8029	0	57	58	1
107	No PM	45	45	0	2	White	4	0	2	NA	NA	1	1	5.51951	NA	NA	NA	Angiogenesis inhibitor	66	2.16838	0	45	45	0
108	No PM	75	75	0	1	White	4	0	3	NA	NA	1	1	8.47639	NA	NA	NA	Angiogenesis inhibitor	182	5.97947	0	75	75	0
109	No PM	51	51	0	1	Unknown	4	1	NA	NA	NA	1	1	4.56674	NA	NA	NA	Angiogenesis inhibitor	12	0.394251	0	51	51	0
110	No PM	71	72	1	2	White	2	3	2	NA	NA	1	0	69.7823	BAP1-	PBRM1-	H3K36me3-	Angiogenesis inhibitor	861	28.2875	1	71	72	1
111	No PM	60	60	0	1	White	4	2	2	NA	NA	1	0	82.924	BAP1+	PBRM1-	H3K36me3+	Angiogenesis inhibitor	349	11.4661	1	60	60	0
112	No PM	45	54	9	1	Asian	NA	NA	2	NA	NA	1	0	81.0842	BAP1+	PBRM1-	H3K36me3-	Angiogenesis inhibitor	140	4.59959	1	45	54	9
113	No PM	61	62	1	1	White	4	3	1	NA	NA	1	0	52.0411	BAP1+	PBRM1+	H3K36me3+	Angiogenesis inhibitor	749	24.6078	1	61	62	1
114	No PM	62	62	0	1	White	4	0	2	NA	NA	1	0	7.12936	NA	NA	NA	Angiogenesis inhibitor	173	5.68378	0	62	62	0
115	No PM	74	75	1	1	White	4	3	1	NA	NA	1	1	39.3922	BAP1+	PBRM1-	H3K36me3-	Angiogenesis inhibitor	544	17.8727	1	74	75	1
116	No PM	54	54	0	1	White	4	0	2	NA	NA	1	1	14.7187	BAP1+	PBRM1-	NA	Angiogenesis inhibitor	144	4.73101	1	54	54	0
117	No PM	45	47	2	1	White	4	3	2	NA	NA	1	1	17.6427	BAP1+	PBRM1+	H3K36me3+	Angiogenesis inhibitor	154	5.05955	1	45	47	2
118	No PM	69	69	0	1	White	4	0	2	NA	NA	1	0	49.4456	BAP1-	PBRM1+	H3K36me3+	Angiogenesis inhibitor	1481	48.6571	0	69	69	0
119	No PM	55	61	6	2	White	2	3	NA	NA	NA	1	0	83.7454	NA	NA	NA	Angiogenesis inhibitor	1186	38.9651	1	55	61	6
120	No PM	61	61	0	1	White	3	3	2	NA	NA	1	1	11.3018	BAP1+	PBRM1-	H3K36me3-	mTOR-I	56	1.83984	1	61	61	0
121	No PM	65	71	6	1	White	3	3	2	NA	NA	1	0	41.7248	BAP1+	PBRM1+	H3K36me3-	Angiogenesis inhibitor	372	12.2218	1	65	71	6
122	No PM	47	47	0	1	White	4	0	3	NA	NA	1	1	13.2074	NA	NA	NA	mTOR-I	40	1.31417	1	47	47	0
123	No PM	57	57	0	1	White	4	4	3	NA	NA	1	0	35.2197	BAP1+	PBRM1+	H3K36me3+	Angiogenesis inhibitor	293	9.62628	1	57	57	0
124	No PM	49	50	1	2	White	3	3	2	NA	NA	1	1	51.0226	NA	NA	NA	Angiogenesis inhibitor	838	27.5318	1	49	50	1
125	No PM	45	45	0	2	White	2	4	2	NA	NA	1	1	60.0575	NA	NA	NA	Angiogenesis inhibitor	627	20.5996	1	45	45	0
126	No PM	57	57	0	1	White	4	4	2	NA	NA	1	0	47.5072	BAP1-	PBRM1+	H3K36me3-	Angiogenesis inhibitor	317	10.4148	1	57	57	0
127	No PM	61	69	8	1	White	1	0	2	NA	NA	1	1	15.0472	BAP1+	PBRM1-	H3K36me3+	Angiogenesis inhibitor	411	13.5031	0	61	69	8
128	No PM	57	57	0	1	White	3	3	2	NA	NA	1	1	19.8111	BAP1+	PBRM1+	H3K36me3+	Angiogenesis inhibitor	192	6.30801	1	57	57	0
129	No PM	67	67	0	1	Black	NA	3	2	NA	NA	1	1	16.3943	BAP1+	PBRM1+	H3K36me3+	Angiogenesis inhibitor	151	4.96099	1	67	67	0
130	No PM	68	70	2	1	White	3	3	1	NA	NA	1	1	39.9507	BAP1+	PBRM1-	H3K36me3+	Angiogenesis inhibitor	518	17.0185	1	68	70	2
131	No PM	56	59	3	2	AmIndAN	3	3	1	NA	NA	1	0	50.3984	BAP1+	PBRM1-	H3K36me3+	Angiogenesis inhibitor	321	10.5462	1	56	59	3
132	No PM	71	71	0	2	White	4	3	2	NA	NA	1	1	11.8275	BAP1-	PBRM1-	H3K36me3-	Angiogenesis inhibitor	133	4.36961	0	71	71	0
133	No PM	66	74	8	1	Asian	NA	0	1	NA	NA	1	0	50.6283	NA	NA	NA	Angiogenesis inhibitor	735	24.1478	1	66	74	8
134	No PM	70	70	0	1	White	3	3	2	NA	NA	1	1	94.7187	BAP1-	PBRM1-	H3K36me3-	Angiogenesis inhibitor	1359	44.6489	0	70	70	0
135	No PM	58	58	0	2	White	4	4	2	NA	NA	1	1	7.58932	NA	NA	NA	Angiogenesis inhibitor	81	2.66119	1	58	58	0
136	No PM	62	67	5	2	White	3	4	2	NA	NA	1	0	38.3409	BAP1+	PBRM1-	H3K36me3+	Angiogenesis inhibitor	122	4.00821	1	62	67	5
137	No PM	56	56	0	1	White	NA	0	2	NA	NA	1	1	2.98973	BAP1+	PBRM1+	H3K36me3+	mTOR-I	68	2.23409	0	56	56	0
138	No PM	60	64	4	1	White	NA	0	NA	NA	NA	1	1	2.10267	BAP1+	PBRM1+	NA	Angiogenesis inhibitor	42	1.37988	0	60	64	4
139	No PM	45	54	9	1	White	NA	0	1	NA	NA	1	1	31.0801	NA	NA	NA	Angiogenesis inhibitor	291	9.56057	1	45	54	9
140	No PM	67	71	4	1	White	1	3	2	NA	NA	1	0	20.0082	NA	NA	NA	Angiogenesis inhibitor	187	6.14374	1	67	71	4
141	No PM	56	57	1	1	White	3	4	1	NA	NA	1	1	62.1273	BAP1-	PBRM1+	H3K36me3+	Angiogenesis inhibitor	313	10.2834	0	56	57	1
142	No PM	59	61	2	2	White	1	3	2	NA	NA	1	1	18.8912	BAP1-	PBRM1+	H3K36me3+	Angiogenesis inhibitor	68	2.23409	1	59	61	2
143	No PM	50	76	26	1	White	NA	0	2	NA	NA	1	0	59.6304	BAP1+	PBRM1-	H3K36me3+	Angiogenesis inhibitor	1029	33.807	1	50	76	26
144	No PM	62	66	4	1	White	3	1	1	NA	NA	1	0	80.0657	NA	NA	NA	Angiogenesis inhibitor	232	7.62218	1	62	66	4
145	No PM	54	60	6	1	White	1	1	1	NA	NA	1	1	66.2669	BAP1+	PBRM1-	H3K36me3-	Angiogenesis inhibitor	340	11.1704	1	54	60	6
146	No PM	61	61	0	1	White	3	4	2	NA	NA	1	1	25.4292	BAP1-	PBRM1-	H3K36me3+	Angiogenesis inhibitor	68	2.23409	1	61	61	0
147	No PM	67	68	1	2	White	1	4	2	NA	NA	1	0	41.9877	BAP1-	PBRM1+	H3K36me3+	Angiogenesis inhibitor	150	4.92813	1	67	68	1
148	No PM	45	46	1	1	White	3	3	2	NA	NA	1	0	49.7413	BAP1+	PBRM1+	H3K36me3+	Angiogenesis inhibitor	742	24.3778	1	45	46	1
149	No PM	79	82	3	2	White	3	3	2	NA	NA	1	1	22.078	BAP1+	PBRM1-	H3K36me3+	Angiogenesis inhibitor	206	6.76797	1	79	82	3
150	No PM	68	68	0	1	White	4	0	NA	NA	NA	1	0	86.7351	BAP1+	PBRM1-	H3K36me3-	Angiogenesis inhibitor	315	10.3491	0	68	68	0
151	No PM	59	61	2	1	White	3	4	1	NA	NA	1	0	35.2197	BAP1-	PBRM1-	H3K36me3+	Angiogenesis inhibitor	301	9.88912	1	59	61	2
152	No PM	66	67	1	1	White	3	3	2	NA	NA	1	0	51.0226	BAP1-	PBRM1+	H3K36me3+	Angiogenesis inhibitor	323	10.6119	1	66	67	1
153	No PM	57	63	6	1	White	3	4	1	NA	NA	1	0	54.1766	NA	NA	NA	mTOR-I	62	2.03696	1	57	63	6
154	No PM	67	67	0	1	White	4	0	2	NA	NA	1	1	43.0719	BAP1+	PBRM1-	NA	Angiogenesis inhibitor	496	16.2957	1	67	67	0
155	No PM	65	65	0	2	White	4	4	3	NA	NA	1	1	26.0862	NA	NA	NA	Angiogenesis inhibitor	164	5.38809	1	65	65	0
156	No PM	58	58	0	1	White	4	4	3	NA	NA	1	1	4.59959	BAP1-	PBRM1+	H3K36me3+	mTOR-I	51	1.67556	0	58	58	0
157	No PM	71	73	2	2	White	4	2	NA	NA	NA	1	1	58.0862	BAP1+	PBRM1-	H3K36me3+	Angiogenesis inhibitor	1087	35.7125	1	71	73	2
158	No PM	50	50	0	2	White	4	4	1	NA	NA	1	0	42.809	BAP1-	PBRM1-	H3K36me3-	Angiogenesis inhibitor	340	11.1704	1	50	50	0
159	No PM	72	72	0	1	White	4	3	2	NA	NA	1	0	42.152	NA	NA	NA	Angiogenesis inhibitor	586	19.2526	1	72	72	0
160	No PM	48	49	1	1	White	4	4	2	NA	NA	1	1	3.97536	BAP1-	PBRM1+	NA	Angiogenesis inhibitor	7	0.229979	0	48	49	1
161	No PM	75	75	0	1	White	4	3	2	NA	NA	1	0	33.7741	BAP1+	PBRM1-	H3K36me3-	Angiogenesis inhibitor	112	3.67967	1	75	75	0
162	No PM	55	55	0	1	Black	4	3	1	NA	NA	1	0	106.251	BAP1+	PBRM1-	H3K36me3-	Angiogenesis inhibitor	218	7.16222	1	55	55	0
163	No PM	49	49	0	2	White	4	3	1	NA	NA	1	0	67.8768	NA	NA	NA	Angiogenesis inhibitor	941	30.9158	1	49	49	0
164	No PM	65	66	1	1	White	4	3	2	NA	NA	1	0	6.73511	BAP1+	PBRM1-	H3K36me3-	Angiogenesis inhibitor	82	2.69405	0	65	66	1
165	No PM	40	40	0	1	White	4	4	3	NA	NA	1	1	3.74538	BAP1+	PBRM1-	H3K36me3+	Angiogenesis inhibitor	60	1.97125	0	40	40	0
166	No PM	28	28	0	2	White	4	0	2	NA	NA	1	1	11.9589	NA	NA	NA	Angiogenesis inhibitor	48	1.577	1	28	28	0
167	No PM	57	57	0	1	White	4	3	2	NA	NA	1	1	163.548	BAP1+	PBRM1-	H3K36me3+	Angiogenesis inhibitor	154	5.05955	1	57	57	0
168	No PM	53	53	0	1	White	4	0	2	NA	NA	1	1	170.973	BAP1+	PBRM1+	H3K36me3-	Angiogenesis inhibitor	112	3.67967	0	53	53	0
169	No PM	64	65	1	1	White	4	4	NA	NA	NA	1	1	33.3142	BAP1+	PBRM1-	H3K36me3+	Angiogenesis inhibitor	511	16.7885	1	64	65	1
170	No PM	62	62	0	2	White	3	3	1	NA	NA	1	1	22.4394	BAP1+	PBRM1-	H3K36me3+	Angiogenesis inhibitor	231	7.58932	1	62	62	0
171	No PM	64	66	2	1	White	NA	0	NA	NA	NA	1	0	164.14	BAP1+	PBRM1-	H3K36me3+	None	NA	NA	NA	64	66	2
172	No PM	51	60	9	2	White	3	3	NA	NA	NA	1	0	8.77207	BAP1+	PBRM1-	H3K36me3+	None	NA	NA	NA	51	60	9
173	No PM	39	47	8	1	White	3	2	NA	NA	NA	1	1	17.117	NA	NA	NA	Angiogenesis inhibitor	61	2.00411	0	39	47	8
174	No PM	59	65	6	1	White	3	2	1	NA	NA	1	1	21.3224	BAP1+	PBRM1-	H3K36me3+	Angiogenesis inhibitor	469	15.4086	0	59	65	6
175	No PM	62	66	4	1	White	3	3	NA	NA	NA	1	1	11.4004	BAP1+	PBRM1-	H3K36me3+	None	NA	NA	NA	62	66	4
176	No PM	60	60	0	1	White	4	3	2	NA	NA	1	1	65.0842	BAP1+	PBRM1+	H3K36me3+	Angiogenesis inhibitor	739	24.2793	1	60	60	0
177	No PM	61	61	0	1	Black	4	3	3	NA	NA	1	1	3.54825	NA	NA	NA	Angiogenesis inhibitor	38	1.24846	0	61	61	0
178	No PM	82	82	0	1	White	4	0	3	NA	NA	1	1	19.3511	NA	NA	NA	mTOR-I	223	7.32649	1	82	82	0
179	No PM	40	42	2	2	White	3	3	2	NA	NA	1	1	51.5811	BAP1-	PBRM1-	H3K36me3+	Angiogenesis inhibitor	170	5.58522	1	40	42	2
180	No PM	46	63	17	1	White	1	2	1	NA	NA	1	1	45.9959	BAP1-	NA	NA	Angiogenesis inhibitor	465	15.2772	1	46	63	17
181	No PM	65	65	0	1	White	4	4	1	NA	NA	1	0	58.4148	BAP1-	PBRM1-	H3K36me3-	Angiogenesis inhibitor	71	2.33265	1	65	65	0
182	No PM	60	64	4	1	White	2	2	2	NA	NA	1	1	39.5893	BAP1+	PBRM1-	H3K36me3-	Angiogenesis inhibitor	212	6.96509	1	60	64	4
183	No PM	51	52	1	1	White	3	3	3	NA	NA	1	1	4.00821	BAP1-	PBRM1+	H3K36me3+	Angiogenesis inhibitor	47	1.54415	0	51	52	1
184	No PM	68	69	1	1	White	3	3	2	NA	NA	1	0	45.963	BAP1+	PBRM1-	H3K36me3+	Angiogenesis inhibitor	1088	35.7454	0	68	69	1
185	No PM	54	54	0	1	White	4	0	2	NA	NA	1	1	29.0103	BAP1+	PBRM1-	H3K36me3-	Angiogenesis inhibitor	377	12.386	1	54	54	0
186	No PM	68	71	3	1	White	NA	0	1	NA	NA	1	0	98.7926	BAP1+	PBRM1-	H3K36me3+	Angiogenesis inhibitor	365	11.9918	1	68	71	3
187	No PM	72	72	0	1	White	4	3	1	NA	NA	1	0	43.6632	BAP1+	PBRM1-	H3K36me3-	Angiogenesis inhibitor	414	13.6016	0	72	72	0
188	No PM	63	63	0	2	White	4	0	3	NA	NA	1	1	37.6181	BAP1+	PBRM1-	H3K36me3+	Angiogenesis inhibitor	301	9.88912	1	63	63	0
189	No PM	50	50	0	1	White	3	4	2	NA	NA	1	1	39.1294	BAP1+	PBRM1+	H3K36me3+	Angiogenesis inhibitor	336	11.039	1	50	50	0
190	No PM	62	62	0	1	White	4	4	3	NA	NA	1	1	6.89938	NA	NA	NA	None	NA	NA	NA	62	62	0
191	No PM	72	74	2	1	White	3	0	2	NA	NA	1	1	10.0862	NA	NA	NA	Angiogenesis inhibitor	140	4.59959	0	72	74	2
192	No PM	61	61	0	1	White	4	4	2	NA	NA	1	0	36.3368	BAP1+	PBRM1+	H3K36me3-	Angiogenesis inhibitor	343	11.269	1	61	61	0
193	No PM	42	43	1	1	White	3	4	2	NA	NA	1	1	19.6468	BAP1+	NA	NA	Angiogenesis inhibitor	312	10.2505	1	42	43	1
194	No PM	60	61	1	1	White	3	3	3	NA	NA	1	0	6.89938	BAP1-	PBRM1-	H3K36me3-	Angiogenesis inhibitor	17	0.558522	0	60	61	1
195	No PM	32	54	22	1	White	NA	0	2	NA	NA	1	1	42.7762	NA	NA	NA	Angiogenesis inhibitor	314	10.3162	1	32	54	22
196	No PM	54	54	0	1	White	4	4	3	NA	NA	1	1	4.56674	BAP1+	PBRM1+	H3K36me3+	mTOR-I	56	1.83984	0	54	54	0
197	No PM	43	56	13	1	Asian	NA	0	1	NA	NA	1	0	27.8604	BAP1+	PBRM1-	NA	Angiogenesis inhibitor	791	25.9877	0	43	56	13
198	No PM	70	71	1	1	White	3	3	3	NA	NA	1	1	4.23819	NA	NA	NA	Angiogenesis inhibitor	11	0.361396	0	70	71	1
199	No PM	62	71	9	1	White	1	2	2	NA	NA	1	1	19.4168	NA	NA	NA	Angiogenesis inhibitor	522	17.1499	0	62	71	9
200	No PM	62	62	0	1	White	4	0	3	NA	NA	1	1	1.18275	BAP1+	PBRM1+	NA	Angiogenesis inhibitor	2	0.0657084	0	62	62	0
201	No PM	49	58	9	1	Unknown	NA	0	2	NA	NA	1	1	15.6386	NA	NA	NA	mTOR-I	152	4.99384	1	49	58	9
202	No PM	71	75	4	1	Unknown	3	2	1	NA	NA	1	1	49.7741	BAP1+	PBRM1-	H3K36me3-	Angiogenesis inhibitor	443	14.5544	1	71	75	4
203	No PM	66	68	2	1	White	3	2	NA	NA	NA	1	0	100.205	BAP1+	PBRM1-	H3K36me3-	None	NA	NA	NA	66	68	2
204	No PM	56	62	6	2	White	3	1	1	NA	NA	1	1	45.5688	BAP1+	PBRM1-	H3K36me3+	Angiogenesis inhibitor	578	18.9897	0	56	62	6
205	No PM	47	49	2	1	White	3	3	3	NA	NA	1	1	2.49692	NA	NA	NA	None	NA	NA	NA	47	49	2
206	No PM	37	40	3	1	White	3	4	1	NA	NA	1	0	8.47639	BAP1+	PBRM1+	H3K36me3+	Angiogenesis inhibitor	68	2.23409	0	37	40	3
207	No PM	54	54	0	1	Black	4	2	3	NA	NA	1	1	1.97125	NA	NA	NA	None	NA	NA	NA	54	54	0
208	No PM	52	52	0	1	White	4	3	1	NA	NA	1	1	39.1951	BAP1+	PBRM1-	H3K36me3+	Angiogenesis inhibitor	326	10.7105	1	52	52	0
209	No PM	56	64	8	2	White	3	3	1	NA	NA	1	0	43.7618	BAP1+	PBRM1-	NA	Angiogenesis inhibitor	591	19.4168	1	56	64	8
210	No PM	48	50	2	1	White	3	3	NA	NA	NA	1	1	46.3901	BAP1+	PBRM1-	NA	Angiogenesis inhibitor	608	19.9754	1	48	50	2
211	No PM	73	74	1	2	White	2	2	2	NA	NA	1	0	32.3285	NA	NA	NA	IO+Angiogenesis inhibitor	440	14.4559	1	73	74	1
212	No PM	70	70	0	2	White	3	4	2	NA	NA	1	0	16.5914	BAP1+	PBRM1+	H3K36me3-	Angiogenesis inhibitor	216	7.09651	1	70	70	0
213	No PM	39	44	5	2	White	NA	0	2	NA	NA	1	0	3.154	NA	NA	NA	Angiogenesis inhibitor	26	0.854209	0	39	44	5
214	No PM	41	41	0	2	White	4	4	2	NA	NA	1	1	10.3819	BAP1+	PBRM1+	H3K36me3+	Angiogenesis inhibitor	128	4.20534	1	41	41	0
215	No PM	75	77	2	1	White	3	3	2	NA	NA	1	0	31.0144	BAP1-	PBRM1+	H3K36me3+	Angiogenesis inhibitor	574	18.8583	0	75	77	2
216	No PM	57	57	0	2	White	1	4	1	NA	NA	1	1	77.9302	BAP1+	PBRM1-	H3K36me3-	mTOR-I	318	10.4476	1	57	57	0
217	No PM	70	71	1	2	White	1	4	1	NA	NA	1	1	8.08214	NA	NA	NA	Angiogenesis inhibitor	68	2.23409	1	70	71	1
218	No PM	58	58	0	1	Black	4	0	NA	NA	NA	1	1	22.3409	BAP1+	PBRM1+	NA	Angiogenesis inhibitor	122	4.00821	1	58	58	0
219	No PM	73	79	6	1	White	2	2	1	NA	NA	1	0	63.3758	BAP1+	PBRM1-	H3K36me3-	Angiogenesis inhibitor	610	20.0411	0	73	79	6
220	No PM	61	62	1	1	White	1	4	NA	NA	NA	1	0	96.6571	NA	NA	NA	Angiogenesis inhibitor	1739	57.1335	1	61	62	1
221	No PM	68	69	1	1	White	2	2	2	NA	NA	1	0	40.115	BAP1+	PBRM1-	H3K36me3+	IO	204	6.70226	1	68	69	1
222	No PM	69	75	6	1	White	NA	na	1	NA	NA	1	0	13.4702	BAP1+	PBRM1-	NA	Angiogenesis inhibitor	230	7.55647	0	69	75	6
223	No PM	64	64	0	1	White	4	3	NA	NA	NA	1	0	117.782	NA	NA	NA	Angiogenesis inhibitor	211	6.93224	1	64	64	0
224	No PM	52	52	0	1	White	4	3	1	NA	NA	1	0	20.4682	NA	NA	NA	Angiogenesis inhibitor	208	6.83368	0	52	52	0
225	No PM	74	74	0	1	White	NA	3	2	NA	NA	1	0	0.459959	NA	NA	NA	mTOR-I	7	0.229979	0	74	74	0
226	No PM	65	65	0	1	White	4	3	2	NA	NA	1	1	12.5503	NA	NA	NA	Angiogenesis inhibitor	262	8.6078	1	65	65	0
227	No PM	73	74	1	1	White	3	3	2	NA	NA	1	0	43.2033	BAP1-	PBRM1+	H3K36me3+	Angiogenesis inhibitor	183	6.01232	1	73	74	1
228	No PM	61	61	0	1	White	4	3	2	NA	NA	1	0	58.152	BAP1+	PBRM1+	H3K36me3+	Angiogenesis inhibitor	50	1.64271	0	61	61	0
229	No PM	74	74	0	1	White	4	3	3	NA	NA	1	1	2.23409	BAP1+	PBRM1+	H3K36me3-	mTOR-I	16	0.525667	0	74	74	0
230	No PM	77	78	1	2	White	3	3	2	NA	NA	1	0	68.4353	BAP1+	PBRM1-	H3K36me3+	Angiogenesis inhibitor	462	15.1786	1	77	78	1
231	No PM	65	67	2	1	White	2	2	NA	NA	NA	1	0	62.0945	NA	NA	NA	Angiogenesis inhibitor	457	15.0144	1	65	67	2
232	No PM	51	51	0	1	White	4	3	2	NA	NA	1	1	2.10267	NA	NA	NA	Angiogenesis inhibitor	47	1.54415	1	51	51	0
233	No PM	60	60	0	1	White	4	4	NA	NA	NA	1	1	38.6037	BAP1+	PBRM1+	NA	Angiogenesis inhibitor	348	11.4333	1	60	60	0
234	No PM	74	75	1	2	White	1	2	1	NA	NA	1	0	47.9343	BAP1+	PBRM1-	H3K36me3-	Angiogenesis inhibitor	642	21.0924	1	74	75	1
235	No PM	56	56	0	2	White	4	3	3	NA	NA	1	1	54.5051	BAP1+	PBRM1-	H3K36me3-	Angiogenesis inhibitor	1502	49.347	1	56	56	0
236	No PM	59	59	0	1	Asian	4	0	3	NA	NA	1	0	2.29979	NA	NA	NA	Angiogenesis inhibitor	54	1.77413	0	59	59	0
237	No PM	67	67	0	2	White	4	4	3	NA	NA	1	0	26.5791	NA	NA	NA	Angiogenesis inhibitor	795	26.1191	0	67	67	0
238	No PM	65	66	1	1	White	3	4	2	NA	NA	1	0	36.3039	BAP1-	PBRM1+	H3K36me3+	Angiogenesis inhibitor	94	3.0883	1	65	66	1
239	No PM	59	59	0	2	White	4	2	3	NA	NA	1	0	27.6961	NA	NA	NA	Angiogenesis inhibitor	375	12.3203	1	59	59	0
240	No PM	63	63	0	2	White	4	4	NA	NA	NA	1	0	28.6489	NA	NA	NA	Angiogenesis inhibitor	33	1.08419	1	63	63	0
241	No PM	67	68	1	1	White	NA	3	1	NA	NA	1	0	48.3614	BAP1+	PBRM1-	H3K36me3+	Angiogenesis inhibitor	311	10.2177	0	67	68	1
242	No PM	35	35	0	1	White	4	4	3	NA	NA	1	1	8.90349	BAP1+	PBRM1+	H3K36me3+	Angiogenesis inhibitor	31	1.01848	1	35	35	0
243	No PM	61	61	0	1	White	4	3	2	NA	NA	1	0	39.9507	BAP1+	PBRM1-	H3K36me3-	Angiogenesis inhibitor	65	2.13552	0	61	61	0
244	No PM	70	70	0	1	White	4	4	2	NA	NA	1	0	39.3265	BAP1+	PBRM1+	H3K36me3+	Angiogenesis inhibitor	322	10.5791	1	70	70	0
245	No PM	53	59	6	1	White	1	1	1	NA	NA	1	0	36.5339	BAP1+	PBRM1+	H3K36me3+	Angiogenesis inhibitor	612	20.1068	1	53	59	6
246	No PM	54	54	0	1	White	4	3	2	NA	NA	1	0	30.1273	BAP1+	PBRM1-	H3K36me3-	Angiogenesis inhibitor	767	25.1992	1	54	54	0
247	No PM	28	28	0	1	White	NA	3	2	NA	NA	1	0	13.9959	BAP1+	PBRM1+	NA	Angiogenesis inhibitor	231	7.58932	1	28	28	0
248	No PM	51	51	0	2	Black	4	2	2	NA	NA	1	0	38.8008	NA	NA	NA	Angiogenesis inhibitor	15	0.492813	0	51	51	0
249	No PM	56	56	0	1	White	2	3	NA	NA	NA	1	1	13.076	BAP1+	PBRM1+	H3K36me3+	Angiogenesis inhibitor	256	8.41068	1	56	56	0
250	No PM	56	56	0	1	White	4	4	3	NA	NA	1	1	4.3039	BAP1+	PBRM1+	H3K36me3+	Angiogenesis inhibitor	131	4.3039	0	56	56	0
251	No PM	67	67	0	1	White	3	3	2	NA	NA	1	0	20.2053	NA	NA	NA	Angiogenesis inhibitor	422	13.8645	0	67	67	0
252	No PM	73	73	0	1	White	4	4	2	NA	NA	1	0	5.71663	BAP1+	PBRM1+	H3K36me3+	Angiogenesis inhibitor	34	1.11704	0	73	73	0
253	No PM	57	57	0	1	White	4	4	3	NA	NA	1	0	25.1006	BAP1-	PBRM1+	H3K36me3+	Angiogenesis inhibitor	504	16.5585	1	57	57	0
254	No PM	34	35	1	1	White	NA	3	NA	NA	NA	1	1	28.7803	NA	NA	NA	mTOR-I	106	3.48255	1	34	35	1
255	No PM	59	59	0	1	White	4	4	2	NA	NA	1	0	23.6879	BAP1+	PBRM1+	H3K36me3+	Angiogenesis inhibitor	91	2.98973	1	59	59	0
256	No PM	63	65	2	1	White	2	2	1	NA	NA	1	0	23.4579	BAP1+	PBRM1-	NA	Angiogenesis inhibitor	103	3.38398	1	63	65	2
257	No PM	48	48	0	1	White	4	3	2	NA	NA	1	0	35.3183	BAP1+	PBRM1-	H3K36me3+	Angiogenesis inhibitor	93	3.05544	1	48	48	0
258	No PM	66	68	2	1	White	3	3	NA	NA	NA	1	0	30.9487	BAP1+	PBRM1-	H3K36me3+	Angiogenesis inhibitor	769	25.2649	1	66	68	2
259	No PM	41	41	0	1	White	4	4	2	NA	NA	1	1	16	BAP1+	PBRM1-	H3K36me3+	Angiogenesis inhibitor	78	2.56263	1	41	41	0
260	No PM	67	67	0	1	White	NA	4	2	NA	NA	1	1	2.7269	BAP1-	PBRM1+	H3K36me3-	Angiogenesis inhibitor	68	2.23409	1	67	67	0
261	No PM	68	68	0	1	White	3	0	2	NA	NA	1	1	7.26078	BAP1+	PBRM1+	H3K36me3+	Angiogenesis inhibitor	208	6.83368	0	68	68	0
262	No PM	43	43	0	1	White	4	4	2	NA	NA	1	0	15.8686	BAP1+	PBRM1+	H3K36me3+	Angiogenesis inhibitor	237	7.78645	1	43	43	0
263	No PM	67	67	0	2	White	4	3	3	NA	NA	1	1	6.43943	BAP1+	PBRM1+	NA	Angiogenesis inhibitor	64	2.10267	0	67	67	0
264	No PM	59	59	0	1	White	4	4	3	NA	NA	1	1	13.4702	BAP1+	PBRM1+	H3K36me3+	Angiogenesis inhibitor	22	0.722793	1	59	59	0
265	No PM	53	53	0	1	White	4	4	NA	NA	NA	1	0	39.885	NA	NA	NA	Angiogenesis inhibitor	49	1.60986	1	53	53	0
266	No PM	67	67	0	1	White	4	4	2	NA	NA	1	1	21.2567	NA	NA	NA	Angiogenesis inhibitor	293	9.62628	1	67	67	0
267	No PM	61	61	0	1	White	NA	2	2	NA	NA	1	1	31.8029	NA	NA	NA	Angiogenesis inhibitor	176	5.78234	0	61	61	0
268	No PM	46	46	0	1	White	4	4	2	NA	NA	1	0	17.9713	BAP1-	PBRM1-	H3K36me3+	IO	334	10.9733	1	46	46	0
269	No PM	49	49	0	2	White	4	2	2	NA	NA	1	0	51.614	NA	NA	NA	IO	364	11.9589	0	49	49	0
270	No PM	70	77	7	1	White	3	3	1	NA	NA	1	0	47.2772	NA	NA	NA	Angiogenesis inhibitor	119	3.90965	1	70	77	7
271	No PM	47	47	0	1	White	4	4	3	NA	NA	1	1	14.0945	BAP1+	PBRM1+	H3K36me3-	Angiogenesis inhibitor	77	2.52977	1	47	47	0
272	No PM	65	65	0	1	White	3	4	3	NA	NA	1	0	10.809	BAP1-	PBRM1+	H3K36me3+	Angiogenesis inhibitor	24	0.788501	1	65	65	0
273	No PM	57	57	0	1	White	2	2	1	NA	NA	1	0	95.4086	BAP1+	PBRM1-	H3K36me3-	IO	126	4.13963	0	57	57	0
274	PM	51	55	4	1	White	NA	2	1	1	1	1	0	5	BAP1+	PBRM1-	H3K36me3+	IO	NA	3.63333	0	51	55	4
275	PM	61	69	8	1	White	3	3	1	1	1	1	0	NA	BAP1+	PBRM1-	H3K36me3+	Angiogenesis inhibitor	NA	11.73	0	61	69	8
276	PM	50	51	1	1	White	3	3	1	1	1	1	0	106.5	BAP1+	PBRM1-	H3K36me3-	IO	NA	6	0	50	51	1
277	PM	60	61	1	1	White	3	2	2	2	2	1	0	38.5	BAP1+	PBRM1+	H3K36me3-	IO	NA	2	1	60	61	1
278	PM	50	54	4	2	White	3	2	1	1	1	1	0	80.6	BAP1+	PBRM1-	H3K36me3-	None	NA	NA	NA	50	54	4
279	PM	57	70	13	1	White	2	2	1	1	1	1	0	120.1	BAP1+	PBRM1-	H3K36me3-	None	NA	NA	NA	57	70	13
280	PM	51	60	9	2	White	NA	9	NA	NA	1	1	0	40.4	BAP1+	PBRM1+	H3K36me3+	None	NA	NA	NA	51	60	9
281	PM	65	72	7	2	White	1	1	1	1	2	1	0	85.3	BAP1+	PBRM1-	H3K36me3-	Angiogenesis inhibitor	NA	3	1	65	72	7
282	PM	61	61	0	2	White	4	2	3	2	1	1	0	100.3	BAP1+	PBRM1-	H3K36me3-	Angiogenesis inhibitor	NA	0.5	0	61	61	0
283	PM	52	64	12	1	White	1	2	1	2	1	1	0	18.4	BAP1+	PBRM1-	H3K36me3+	Angiogenesis inhibitor	NA	NA	0	52	64	12
284	PM	51	66	15	2	White	NA	9	1	1	1	1	0	91.4	BAP1+	PBRM1-	H3K36me3+	Angiogenesis inhibitor	NA	0.5	1	51	66	15
285	PM	79	79	0	1	White	3	4	2	2	2	1	0	66.5	BAP1+	PBRM1-	H3K36me3-	Angiogenesis inhibitor	NA	38	1	79	79	0
286	PM	48	73	25	2	White	NA	9	1	1	2	1	1	114	BAP1+	PBRM1+	H3K36me3-	Angiogenesis inhibitor	NA	29	1	48	73	25
287	PM	48	48	0	1	White	4	3	2	2	1	1	0	97.1	BAP1+	PBRM1-	H3K36me3-	Angiogenesis inhibitor	NA	29	1	48	48	0
288	PM	71	74	3	1	White	3	3	1	1	1	1	0	84.7	BAP1+	PBRM1-	H3K36me3-	Angiogenesis inhibitor	NA	57	1	71	74	3
289	PM	52	54	2	1	White	4	4	1	NA	1	1	0	126.6	BAP1+	PBRM1-	H3K36me3-	Angiogenesis inhibitor	NA	10	1	52	54	2
290	PM	48	56	8	2	White	NA	9	NA	NA	3	1	1	59	BAP1+	PBRM1-	H3K36me3-	Angiogenesis inhibitor	NA	16	1	48	56	8
291	PM	53	61	8	2	White	2	2	1	1	1	1	1	74.9	BAP1+	PBRM1-	H3K36me3-	Angiogenesis inhibitor + IO	NA	54	0	53	61	8
292	PM	48	51	3	1	White	2	9	1	1	1	1	0	166.9	BAP1+	PBRM1-	H3K36me3+	Angiogenesis inhibitor + IO	NA	15	0	48	51	3
293	PM	51	53	2	2	White	1	2	1	1	1	1	0	174	BAP1+	PBRM1-	H3K36me3+	IO	NA	0.566667	0	51	53	2
294	PM	70	70	0	2	White	4	3	2	2	1	1	1	9	BAP1+	NA	H3K36me3+	Angiogenesis inhibitor	NA	0.466667	NA	70	70	0
295	PM	61	63	2	1	White	3	2	1	1	1	1	0	43	BAP1+	PBRM1-	H3K36me3-	Angiogenesis inhibitor	NA	29.3667	0	61	63	2
296	PM	54	57	3	2	White	2	2	2	2	1	1	0	119	BAP1+	PBRM1+	H3K36me3+	Angiogenesis inhibitor	NA	21.5667	1	54	57	3
297	PM	43	49	6	2	White	1	2	1	1	2	1	0	138	BAP1+	PBRM1-	H3K36me3-	Angiogenesis inhibitor	NA	42.3667	1	43	49	6
298	PM	43	56	13	2	White	NA	2	1	1	1	1	0	71	BAP1+	PBRM1-	H3K36me3-	Angiogenesis inhibitor	NA	14.7	1	43	56	13
299	PM	43	51	8	1	White	3	2	2	2	1	1	0	164	BAP1+	PBRM1+	H3K36me3-	Angiogenesis inhibitor	NA	63.1	1	43	51	8
300	PM	53	57	4	2	White	NA	3	1	1	1	1	0	154	BAP1+	PBRM1-	H3K36me3+	Angiogenesis inhibitor	NA	102.367	0	53	57	4
301	PM	71	75	4	1	White	NA	3	1	1	1	1	0	140	BAP1+	PBRM1-	H3K36me3-	Angiogenesis inhibitor	NA	7.26667	1	71	75	4
302	PM	50	66	16	1	White	NA	3	2	2	1	1	1	34	BAP1+	PBRM1-	H3K36me3+	Angiogenesis inhibitor	NA	6.73333	0	50	66	16
303	PM	65	65	0	1	White	4	4	2	2	1	1	1	22	BAP1+	PBRM1-	H3K36me3-	Angiogenesis inhibitor	NA	6.73333	0	65	65	0
304	PM	68	69	1	2	White	NA	4	2	2	1	1	0	36	BAP1-	PBRM1-	H3K36me3-	Angiogenesis inhibitor	NA	17.2	1	68	69	1
305	PM	74	74	0	1	White	4	4	2	2	1	1	0	102	BAP1+	PBRM1-	H3K36me3-	Angiogenesis inhibitor	NA	19.7333	0	74	74	0
306	PM	54	56	2	1	White	NA	4	2	2	1	1	0	112	BAP1+	PBRM1-	H3K36me3+	Angiogenesis inhibitor	NA	44.9667	1	54	56	2
307	PM	51	57	6	2	White	NA	4	1	1	1	1	0	140	BAP1-	PBRM1-	H3K36me3+	Angiogenesis inhibitor	NA	80.7667	1	51	57	6
308	PM	71	71	0	2	White	4	3	1	1	1	1	1	21	BAP1+	PBRM1+	H3K36me3+	Angiogenesis inhibitor	NA	2.76667	1	71	71	0
309	PM	47	49	2	2	White	NA	3	1	1	1	1	0	142	BAP1+	PBRM1-	H3K36me3+	Angiogenesis inhibitor	NA	5.53333	1	47	49	2
310	PM	68	83	15	1	White	2	3	3	3	2	1	1	3	BAP1+	PBRM1+	H3K36me3+	Angiogenesis inhibitor	NA	3.03333	0	68	83	15
311	PM	52	54	2	1	White	1	4	2	2	1	1	0	127	BAP1+	PBRM1-	H3K36me3-	Angiogenesis inhibitor + IO	NA	53.8	0	52	54	2
312	PM	57	59	2	1	White	NA	3	2	2	NA	1	1	93	BAP1+	PBRM1+	H3K36me3+	None	NA	NA	NA	57	59	2
313	PM	62	66	4	2	White	1	3	1	1	1	1	1	88	BAP1+	PBRM1-	H3K36me3-	None	NA	NA	NA	62	66	4
314	PM	59	65	6	1	White	2	3	1	NA	1	1	0	72	BAP1+	PBRM1-	H3K36me3+	None	NA	NA	NA	59	65	6
315	PM	53	60	7	1	White	NA	3	2	2	2	1	0	14	BAP1+	PBRM1-	H3K36me3-	None	NA	NA	NA	53	60	7
316	PM	58	61	3	1	White	4	4	1	1	2	1	0	196	BAP1+	PBRM1-	H3K36me3-	None	NA	NA	NA	58	61	3
317	PM	65	65	0	2	White	3	4	2	2	1	1	0	25	BAP1+	PBRM1-	H3K36me3+	IO	NA	5	0	65	65	0
318	PM	46	46	0	2	White	4	2	NA	NA	NA	1	1	110	BAP1+	PBRM1-	H3K36me3-	Angiogenesis inhibitor	NA	60	1	46	46	0
319	PM	62	63	1	1	White	3	2	1	1	1	1	0	56	BAP1+	PBRM1-	H3K36me3+	Angiogenesis inhibitor	NA	10	0	62	63	1
320	PM	67	67	0	1	White	4	3	2	2	2	1	1	34	BAP1+	PBRM1+	H3K36me3+	Angiogenesis inhibitor	NA	6	1	67	67	0
321	PM	42	42	0	2	White	4	1	2	2	2	1	0	132	BAP1+	PBRM1-	H3K36me3-	Angiogenesis inhibitor	NA	28	1	42	42	0
322	PM	62	64	2	1	White	3	2	1	1	1	1	0	31	BAP1+	PBRM1-	H3K36me3+	Angiogenesis inhibitor	NA	4	1	62	64	2
323	PM	64	65	1	1	White	3	3	2	2	2	1	1	23	BAP1+	PBRM1-	H3K36me3-	Angiogenesis inhibitor	NA	9	1	64	65	1
324	PM	55	55	0	2	White	4	3	2	3	2	1	1	25	BAP1+	PBRM1-	H3K36me3+	Angiogenesis inhibitor	NA	10	0	55	55	0
325	PM	43	60	17	1	White	NA	9	2	2	NA	1	0	28	NA	PBRM1-	H3K36me3-	Angiogenesis inhibitor	NA	9	0	43	60	17
326	PM	65	65	0	1	White	4	3	2	2	2	1	1	22	BAP1+	PBRM1-	H3K36me3-	Angiogenesis inhibitor + IO	NA	2	1	65	65	0
327	PM	61	61	0	2	White	4	3	2	2	1	1	0	60	BAP1+	PBRM1-	H3K36me3-	Angiogenesis inhibitor + IO	NA	15	1	61	61	0
328	PM	60	70	10	2	White	3	1	2	2	NA	1	1	41	BAP1+	PBRM1-	H3K36me3+	None	NA	NA	NA	60	70	10
329	PM	69	75	6	2	White	3	2	2	2	1	1	0	93	BAP1+	PBRM1-	H3K36me3+	None	NA	NA	NA	69	75	6
330	PM	65	71	6	1	White	2	2	2	2	1	1	0	75	BAP1+	PBRM1-	H3K36me3-	None	NA	NA	NA	65	71	6
331	PM	47	54	7	1	White	4	9	2	2	1	1	0	6	BAP1+	PBRM1-	H3K36me3-	None	NA	NA	NA	47	54	7
332	PM	42	61	19	2	White	NA	9	NA	NA	NA	1	1	100	BAP1+	PBRM1+	H3K36me3+	None	NA	NA	NA	42	61	19
333	PM	51	63	12	1	White	NA	9	1	1	NA	1	1	143	BAP1+	PBRM1-	H3K36me3-	None	NA	NA	NA	51	63	12
334	PM	43	44	1	1	White	3	9	1	1	1	1	0	41.5	BAP1+	PBRM1-	H3K36me3+	None	NA	NA	NA	43	44	1
335	PM	50	50	0	1	White	4	9	3	2	NA	1	0	12.1	BAP1+	PBRM1+	H3K36me3+	IO	NA	11.57	0	50	50	0
336	PM	42	50	8	2	Other	2	2	2	1	NA	1	0	60.23	BAP1+	PBRM1-	H3K36me3+	IO	NA	5.47	1	42	50	8
337	PM	66	69	3	2	White	3	4	2	1	NA	1	0	65.27	BAP1+	PBRM1-	H3K36me3+	IO	NA	3.33	1	66	69	3
338	PM	64	70	6	1	White	1	2	2	1	NA	1	0	79.3	BAP1+	PBRM1-	H3K36me3+	Angiogenesis inhibitor	NA	50	1	64	70	6
339	PM	55	55	0	1	Asian	3	3	3	3	NA	1	1	90.77	BAP1+	PBRM1-	H3K36me3+	Angiogenesis inhibitor	NA	57	1	55	55	0
340	PM	61	61	0	2	White	3	3	2	3	NA	1	0	123.56	BAP1+	PBRM1-	H3K36me3+	Angiogenesis inhibitor	NA	120.13	0	61	61	0
341	PM	47	55	8	2	Other	2	9	2	1	NA	1	0	158.23	BAP1+	PBRM1+	H3K36me3+	Angiogenesis inhibitor	NA	113.07	1	47	55	8
342	PM	84	85	1	1	White	3	2	2	1	2	1	1	44.63	BAP1+	PBRM1-	H3K36me3+	Angiogenesis inhibitor	NA	32.13	1	84	85	1
343	PM	73	73	0	1	Other	4	2	2	1	2	1	0	79.77	BAP1+	PBRM1-	H3K36me3+	Angiogenesis inhibitor	NA	22.57	1	73	73	0
344	PM	69	69	0	1	White	4	4	3	3	2	1	0	35.67	BAP1+	PBRM1-	H3K36me3-	Angiogenesis inhibitor	NA	20.67	1	69	69	0
345	PM	70	70	0	1	Other	3	9	3	2	NA	1	1	41.4	BAP1+	PBRM1+	H3K36me3+	Angiogenesis inhibitor	NA	2	1	70	70	0
346	PM	58	58	0	1	Black	4	9	NA	NA	NA	1	1	58.87	BAP1+	PBRM1-	H3K36me3-	Angiogenesis inhibitor	NA	32.6	1	58	58	0
347	PM	34	34	0	1	Other	NA	9	2	1	NA	1	0	382.33	BAP1+	PBRM1-	H3K36me3+	Angiogenesis inhibitor	NA	35.8	0	34	34	0
348	PM	50.4712	52.7068	2.23562	1	White	1	2	1	1	1	1	0	130	BAP1+	PBRM1-	H3K36me3+	IO	NA	13	1	50.4712	52.7068	2.23562
349	PM	58	60	2	1	White	3	3	1	1	2	1	1	92	BAP1+	PBRM1-	H3K36me3+	IO	NA	18	1	58	60	2
350	PM	65.2356	66.4055	1.16986	1	White	4	2	1	1	1	1	0	37	BAP1+	PBRM1-	H3K36me3+	IO	NA	7	1	65.2356	66.4055	1.16986
351	PM	60.0301	60.0438	0.0136986	1	White	4	2	2	2	1	1	1	55	BAP1+	PBRM1-	H3K36me3-	IO	NA	10	1	60.0301	60.0438	0.0136986
352	PM	58.5425	61.2548	2.71233	1	White	1	2	2	2	1	1	1	78	BAP1+	PBRM1-	H3K36me3-	IO	NA	3	1	58.5425	61.2548	2.71233
353	PM	49.2082	57.4986	8.29041	1	White	NA	4	1	1	1	1	1	89	BAP1+	PBRM1+	H3K36me3+	IO	NA	9	1	49.2082	57.4986	8.29041
354	PM	58	64.126	6.12603	1	White	2	3	1	1	2	1	1	64	BAP1+	PBRM1+	H3K36me3-	Angiogenesis inhibitor	NA	0	NA	58	64.126	6.12603
355	PM	53.1315	67.9808	14.8493	1	White	2	9	1	1	1	1	0	37	BAP1+	PBRM1-	H3K36me3+	Angiogenesis inhibitor	NA	12	1	53.1315	67.9808	14.8493
356	PM	62	62	0	1	White	4	9	3	2	1	1	1	57	BAP1+	PBRM1-	H3K36me3+	Angiogenesis inhibitor	NA	35	1	62	62	0
357	PM	54.737	54.737	0	1	White	4	3	3	3	3	1	1	12	BAP1+	PBRM1+	H3K36me3+	Angiogenesis inhibitor	NA	3	0	54.737	54.737	0
358	PM	53	53	0	1	White	4	9	2	2	1	1	0	19	BAP1+	PBRM1-	H3K36me3-	Angiogenesis inhibitor + IO	NA	17	0	53	53	0
359	PM	58.2724	67.0144	8.74196	2	White	1	2	3	3	1	1	0	82.9	BAP1+	PBRM1-	H3K36me3+	Angiogenesis inhibitor	NA	NA	NA	58.2724	67.0144	8.74196
360	PM	54.2806	64.3285	10.0479	1	White	1	1	1	1	1	1	1	79	BAP1+	PBRM1-	NA	None	NA	NA	NA	54.2806	64.3285	10.0479
361	PM	82.9952	82.9952	0	1	White	4	4	2	2	2	1	1	56	BAP1+	PBRM1+	H3K36me3+	None	NA	NA	NA	82.9952	82.9952	0
362	PM	63.4524	72.8	9.34757	1	White	NA	9	1	1	1	1	1	2.2	BAP1+	PBRM1+	H3K36me3+	None	NA	NA	NA	63.4524	72.8	9.34757
363	PM	58.4641	61.8754	3.41136	2	White	3	2	1	2	1	1	0	19	BAP1+	PBRM1-	H3K36me3+	None	NA	NA	NA	58.4641	61.8754	3.41136
364	PM	54	57	3	2	White	2	2	1	1	1	1	0	34.3802	BAP1+	PBRM1-	H3K36me3-	None	NA	NA	NA	54	57	3
365	PM	62.2724	67.8275	5.5551	2	White	1	2	1	2	1	1	0	59.3	BAP1+	PBRM1-	H3K36me3-	None	NA	NA	NA	62.2724	67.8275	5.5551
366	PM	60	67	7	1	White	3	2	1	1	1	1	0	83.438	BAP1+	PBRM1-	H3K36me3-	None	NA	NA	NA	60	67	7
367	PM	38.9624	56.6982	17.7358	1	White	3	2	1	2	1	1	1	65.3	BAP1+	PBRM1-	H3K36me3-	None	NA	NA	NA	38.9624	56.6982	17.7358
368	PM	55.7755	56.2026	0.427105	1	White	3	3	2	1	2	1	0	16	BAP1+	PBRM1+	H3K36me3+	None	NA	NA	NA	55.7755	56.2026	0.427105
369	PM	65	68	3	1	White	3	3	1	2	1	1	1	22.2479	BAP1+	PBRM1-	H3K36me3+	None	NA	NA	NA	65	68	3
370	PM	61.7084	63.5	1.79158	1	White	3	3	1	1	1	1	0	41.5	BAP1+	PBRM1-	H3K36me3+	None	NA	NA	NA	61.7084	63.5	1.79158
371	PM	57.1307	57.1307	0	1	White	4	3	2	2	1	1	1	96.7	BAP1+	PBRM1-	H3K36me3+	None	NA	NA	NA	57.1307	57.1307	0
372	PM	57.9247	67.6	9.67529	1	White	1	3	1	2	1	1	1	11.1	BAP1+	PBRM1-	H3K36me3-	None	NA	NA	NA	57.9247	67.6	9.67529
373	PM	42.0014	47.0253	5.02396	2	White	1	2	1	1	1	1	0	167.868	BAP1+	PBRM1-	H3K36me3+	IO	NA	7.96694	1	42.0014	47.0253	5.02396
374	PM	51.4305	51.4305	0	1	White	4	3	1	1	1	1	0	78.1818	BAP1+	PBRM1+	H3K36me3+	IO	NA	4.03306	1	51.4305	51.4305	0
375	PM	44.674	53.3005	8.62651	1	White	3	3	1	1	1	1	0	51.5041	BAP1+	PBRM1-	H3K36me3-	IO	NA	9.05785	1	44.674	53.3005	8.62651
376	PM	63.9836	64.386	0.402464	2	White	1	4	2	2	1	1	1	51.8347	BAP1-	PBRM1+	H3K36me3+	IO	NA	8.03306	1	63.9836	64.386	0.402464
377	PM	50.5845	53.7933	3.20876	1	White	3	3	1	1	1	1	1	48	BAP1+	PBRM1-	H3K36me3+	IO	NA	9.95041	1	50.5845	53.7933	3.20876
378	PM	66.2067	67.3183	1.11157	2	Asian	1	3	1	1	1	1	1	126.612	BAP1-	PBRM1-	H3K36me3+	Angiogenesis inhibitor	NA	80.9256	1	66.2067	67.3183	1.11157
379	PM	60.1451	66.2204	6.07529	2	White	1	2	2	2	1	1	1	84.9917	BAP1+	PBRM1-	NA	Angiogenesis inhibitor	NA	28.5289	1	60.1451	66.2204	6.07529
380	PM	61.2457	61.2457	0	2	White	4	3	2	2	1	1	1	65.8182	BAP1+	PBRM1-	H3K36me3+	Angiogenesis inhibitor	NA	16.7603	1	61.2457	61.2457	0
381	PM	54.0274	57.9274	3.90005	1	White	3	4	1	1	1	1	0	30.7438	BAP1+	PBRM1-	H3K36me3-	Angiogenesis inhibitor + IO	NA	12.7934	0	54.0274	57.9274	3.90005

[truncated: 12 more sheets: Table 2, Table 3, Supp. Table 1, Supp. Table 2, Supp. Table 3, Supp. Figure 1, Supp. Figure 2, Supp. Figure 3, Supp. Figure 4, Supp. Figure 5, Supp. Figure 6, Supp. Figure 7]
